# Supplementary material for: Genomics of Experimental Adaptive Radiation in the Cryptic Coloration of Feather Lice
Source: Genome Biol Evol. 2025 May 7;17(5):evaf083. doi: 10.1093/gbe/evaf083 (PMC12092913; doi:10.1093/gbe/evaf083)
Supplement: evaf083_Supplementary_Data [file evaf083_supplementary_data.zip]

Archive with 2 entries (2 files):
- supplementary_data_table_1.xlsx
- supplement_revision1.docx
