# Supplementary material for: Genomics of Experimental Adaptive Radiation in the Cryptic Coloration of Feather Lice
Source: Genome Biol Evol. 2025 May 7;17(5):evaf083. doi: 10.1093/gbe/evaf083 (PMC12092913; doi:10.1093/gbe/evaf083)
Supplement: evaf083_Supplementary_Data [file evaf083_supplementary_data.zip › supplementary_data_table_1.xlsx]

## Sheet: Sheet1
Population	Chromosome	Start	End	gene
Black	chr11	1785124	1788561	ORG3: Transcription factor ORG3 (Arabidopsis thaliana OX%3D3702)
Black	chr11	2013674	2013980	snrnp70: U1 small nuclear ribonucleoprotein 70 kDa (Xenopus tropicalis OX%3D8364)
Black	chr11	2022538	2023857	ADH6: NADP-dependent alcohol dehydrogenase 6 (Saccharomyces cerevisiae (strain ATCC 204508 / S288c) OX%3D559292)
Black	chr11	2026770	2038822	Slc37a2: Glucose-6-phosphate exchanger SLC37A2 (Mus musculus OX%3D10090)
Black	chr11	2041356	2046077	Nurf-38: Inorganic pyrophosphatase (Drosophila melanogaster OX%3D7227)
Black	chr11	2049889	2058137	Kdm8: Bifunctional peptidase and arginyl-hydroxylase JMJD5 (Rattus norvegicus OX%3D10116)
Black	chr11	2155400	2164820	SLC9A3R1: Na(+)/H(+) exchange regulatory cofactor NHE-RF1 (Macaca fascicularis OX%3D9541)
Black	chr11	2172067	2182303	Cpe: Carboxypeptidase E (Rattus norvegicus OX%3D10116)
Black	chr11	2183836	2184546	GSTY2: Glutathione S-transferase Y-2 (Pichia kudriavzevii OX%3D4909)
Black	chr11	2248990	2284123	Ank2: Ankyrin-2 (Mus musculus OX%3D10090)
Black	chr11	2298442	2313000	fap1: Fap1 adhesin (Streptococcus parasanguinis OX%3D1318)
Black	chr1	2286108	2289052	rps-4: 40S ribosomal protein S4 (Caenorhabditis elegans OX%3D6239)
Black	chr1	2318946	2319382	Lrmp: Lymphoid-restricted membrane protein (Mus musculus OX%3D10090)
Black	chr1	2372233	2372423	ATP synthase lipid-binding protein%2C mitochondrial (Manduca sexta OX%3D7130)
Black	chr1	2450999	2452661	gnrA: Gelsolin-related protein of 125 kDa (Dictyostelium discoideum OX%3D44689)
Black	chr1	2451418	2459319	Gld: Glucose dehydrogenase [FAD%2C quinone] (Drosophila pseudoobscura pseudoobscura OX%3D46245)
Black	chr1	2461063	2463112	galla-1: MIP18 family protein galla-1 (Drosophila melanogaster OX%3D7227)
Black	chr1	2472110	2476050	Trpm: Transient receptor potential cation channel trpm (Drosophila melanogaster OX%3D7227)
Black	chr1	2536326	2554651	Trpm: Transient receptor potential cation channel trpm (Drosophila melanogaster OX%3D7227)
Black	chr1	2555223	2558798	odf3b: Outer dense fiber protein 3-B (Danio rerio OX%3D7955)
Black	chr1	2559812	2572039	RABGGTB: Geranylgeranyl transferase type-2 subunit beta (Homo sapiens OX%3D9606)
Black	chr1	2572488	2577387	GCAT: 2-amino-3-ketobutyrate coenzyme A ligase%2C mitochondrial (Homo sapiens OX%3D9606)
Black	chr1	2585877	2587646	RRF1: Ribosome-recycling factor%2C mitochondrial (Debaryomyces hansenii (strain ATCC 36239 / CBS 767 / JCM 1990 / NBRC 0083 / IGC 2968) OX%3D284592)
Black	chr1	2585877	2598868	zig-8: Zwei Ig domain protein zig-8 (Caenorhabditis elegans OX%3D6239)
Black	chr1	2815326	2815595	lgt: Phosphatidylglycerol--prolipoprotein diacylglyceryl transferase (Lactobacillus plantarum (strain ATCC BAA-793 / NCIMB 8826 / WCFS1) OX%3D220668)
Black	chr1	2821556	2821995	trmD: tRNA (guanine-N(1)-)-methyltransferase (Rickettsia akari (strain Hartford) OX%3D293614)
Black	chr1	2838405	2848713	HMG20B: SWI/SNF-related matrix-associated actin-dependent regulator of chromatin subfamily E member 1-related (Homo sapiens OX%3D9606)
Black	chr1	2947655	2953778	GON4L: GON-4-like protein (Homo sapiens OX%3D9606)
Black	chr1	3002168	3017271	DMRTA2: Doublesex- and mab-3-related transcription factor A2 (Homo sapiens OX%3D9606)
Black	chr1	3022915	3027382	CNOT10: CCR4-NOT transcription complex subunit 10 (Bos taurus OX%3D9913)
Black	chr1	3029208	3037242	GEMIN5: Gem-associated protein 5 (Homo sapiens OX%3D9606)
Black	chr1	3038393	3042252	GRIA1: Glutamate receptor 1 (Homo sapiens OX%3D9606)
Black	chr1	3043379	3045637	Chymotrypsin BI (Penaeus vannamei OX%3D6689)
Black	chr1	3046126	3050450	Mrps22: 28S ribosomal protein S22%2C mitochondrial (Mus musculus OX%3D10090)
Black	chr1	3054013	3054912	CG8412: Probable Dol-P-Man:Man(7)GlcNAc(2)-PP-Dol alpha-1%2C6-mannosyltransferase (Drosophila melanogaster OX%3D7227)
Black	chr1	3062156	3065057	MED8: Mediator of RNA polymerase II transcription subunit 8 (Drosophila melanogaster OX%3D7227)
Black	chr1	3138645	3151411	DDB_G0271606: Putative uncharacterized protein DDB_G0271606 (Dictyostelium discoideum OX%3D44689)
Black	chr1	3202792	3204255	Islr: Immunoglobulin superfamily containing leucine-rich repeat protein (Mus musculus OX%3D10090)
Black	chr1	3204544	3208789	V-type proton ATPase subunit G (Manduca sexta OX%3D7130)
Black	chr1	3208772	3210608	PPP1R42: Protein phosphatase 1 regulatory subunit 42 (Homo sapiens OX%3D9606)
Black	chr1	3211581	3219648	HELLS: Lymphoid-specific helicase (Homo sapiens OX%3D9606)
Black	chr1	3220029	3225421	HSD17B4: Peroxisomal multifunctional enzyme type 2 (Homo sapiens OX%3D9606)
Black	chr1	3227213	3235803	Gale: UDP-glucose 4-epimerase (Mus musculus OX%3D10090)
Black	chr1	3239155	3247053	mri1: Methylthioribose-1-phosphate isomerase (Botryotinia fuckeliana (strain B05.10) OX%3D332648)
Black	chr1	3239237	3247088	csrA: Translational regulator CsrA (Brachyspira hyodysenteriae (strain ATCC 49526 / WA1) OX%3D565034)
Black	chr1	3255965	3260995	STIMATE: Store-operated calcium entry regulator STIMATE (Homo sapiens OX%3D9606)
Black	chr1	3260977	3265247	GPXMC1: Probable phospholipid hydroperoxide glutathione peroxidase (Mesembryanthemum crystallinum OX%3D3544)
Black	chr1	3265255	3266258	Nxnl2: Nucleoredoxin-like protein 2 (Mus musculus OX%3D10090)
Black	chr1	3266310	3268617	POLR2E: DNA-directed RNA polymerases I%2C II%2C and III subunit RPABC1 (Pongo abelii OX%3D9601)
Black	chr1	3811385	3811570	RPS25: 40S ribosomal protein S25 (Branchiostoma belcheri OX%3D7741)
Black	chr1	3904597	3929006	rpoN: DNA-directed RNA polymerase subunit N (Haloarcula marismortui (strain ATCC 43049 / DSM 3752 / JCM 8966 / VKM B-1809) OX%3D272569)
Black	chr1	3945382	3945725	RSF1: Respiration factor 1 (Saccharomyces cerevisiae (strain YJM789) OX%3D307796)
Black	chr1	3949031	3960816	Gp210: Nuclear pore membrane glycoprotein 210 (Drosophila melanogaster OX%3D7227)
Black	chr1	3964318	3969815	nuoH: NADH-quinone oxidoreductase subunit H (Dinoroseobacter shibae (strain DSM 16493 / NCIMB 14021 / DFL 12) OX%3D398580)
Black	chr1	3997956	4001574	pth: Peptidyl-tRNA hydrolase (Alkaliphilus oremlandii (strain OhILAs) OX%3D350688)
Black	chr1	4007041	4007276	P2A12: F-box protein PP2-A12 (Arabidopsis thaliana OX%3D3702)
Black	chr1	4064730	4065089	metN1: Methionine import ATP-binding protein MetN 1 (Oenococcus oeni (strain ATCC BAA-331 / PSU-1) OX%3D203123)
Black	chr1	4142564	4167494	Lac: Lachesin (Drosophila melanogaster OX%3D7227)
Black	chr1	4181848	4192585	LAC: Lachesin (Schistocerca americana OX%3D7009)
Black	chr1	4216885	4218249	Venom serine carboxypeptidase (Apis mellifera OX%3D7460)
Black	chr1	4283319	4283749	Sca_1568: Protein SprT-like (Staphylococcus carnosus (strain TM300) OX%3D396513)
Black	chr3	14609001	14611295	SHF: SH2 domain-containing adapter protein F (Homo sapiens OX%3D9606)
Black	chr3	14615269	14622563	CYP9E2: Cytochrome P450 9e2 (Blattella germanica OX%3D6973)
Black	chr3	14624339	14624558	trmB: tRNA (guanine-N(7)-)-methyltransferase (Paraburkholderia xenovorans (strain LB400) OX%3D266265)
Black	chr3	14625608	14629025	CYP9E2: Cytochrome P450 9e2 (Blattella germanica OX%3D6973)
Black	chr3	14631853	14635261	Cyp9b1: Cytochrome P450 9b1 (Drosophila melanogaster OX%3D7227)
Black	chr3	14635347	14636193	CYP9E2: Cytochrome P450 9e2 (Blattella germanica OX%3D6973)
Black	chr3	14644462	14649754	CYP9E2: Cytochrome P450 9e2 (Blattella germanica OX%3D6973)
Black	chr3	14661210	14661461	GONST5: GDP-mannose transporter GONST5 (Arabidopsis thaliana OX%3D3702)
Black	chr3	14729788	14731604	Frontoxin IV (Micrurus frontalis OX%3D129461)
Black	chr3	14747835	14751795	Efl1: Elongation factor-like GTPase 1 (Mus musculus OX%3D10090)
Black	chr3	14760075	14763732	OTOS: Otospiralin (Cavia porcellus OX%3D10141)
Black	chr3	14874761	14881184	Efl1: Elongation factor-like GTPase 1 (Mus musculus OX%3D10090)
Black	chr3	14879065	14881094	PFD0685c: Structural maintenance of chromosomes protein 3 homolog (Plasmodium falciparum (isolate 3D7) OX%3D36329)
Black	chr3	14884528	14890167	Adamts7: A disintegrin and metalloproteinase with thrombospondin motifs 7 (Mus musculus OX%3D10090)
Black	chr3	14890227	14895808	ASNSD1: Asparagine synthetase domain-containing protein 1 (Bos taurus OX%3D9913)
Black	chr3	14891052	14893549	NPC2: NPC intracellular cholesterol transporter 2 (Homo sapiens OX%3D9606)
Black	chr3	14896160	14901372	asnsd1: Asparagine synthetase domain-containing protein 1 (Danio rerio OX%3D7955)
Black	chr3	14906292	14908376	vanTE: Amino-acid racemase (Enterococcus faecalis OX%3D1351)
Black	chr3	14950977	14953668	FLO11: Flocculation protein FLO11 (Saccharomyces cerevisiae (strain ATCC 204508 / S288c) OX%3D559292)
Black	chr3	14954158	14960056	PTPN5: Tyrosine-protein phosphatase non-receptor type 5 (Homo sapiens OX%3D9606)
Black	chr3	14956802	14957543	tsaD: tRNA N6-adenosine threonylcarbamoyltransferase (Nitrosomonas eutropha (strain DSM 101675 / C91) OX%3D335283)
Black	chr3	14964897	14989017	Bumetanide-sensitive sodium-(potassium)-chloride cotransporter (Manduca sexta OX%3D7130)
Black	chr3	14993622	14994865	PF11_0207: Uncharacterized protein PF11_0207 (Plasmodium falciparum (isolate 3D7) OX%3D36329)
Black	chr3	14999229	15000310	flgN: Putative flagella synthesis protein FlgN (Buchnera aphidicola subsp. Schizaphis graminum (strain Sg) OX%3D198804)
Black	chr3	15006099	15007392	thsB: Thermosome subunit beta (Archaeoglobus fulgidus (strain ATCC 49558 / VC-16 / DSM 4304 / JCM 9628 / NBRC 100126) OX%3D224325)
Black	chr3	15029294	15033444	CEP120: Centrosomal protein of 120 kDa (Homo sapiens OX%3D9606)
Black	chr3	15035736	15045156	AKAP17A: A-kinase anchor protein 17A (Homo sapiens OX%3D9606)
Black	chr3	15049883	15054341	SYT4: Synaptotagmin-4 (Homo sapiens OX%3D9606)
Black	chr3	15090693	15101303	Tm2: Tropomyosin-2 (Drosophila melanogaster OX%3D7227)
Black	chr3	15103088	15108521	Morf4l1: Mortality factor 4-like protein 1 (Rattus norvegicus OX%3D10116)
Black	chr3	15104826	15106115	rpsH: 30S ribosomal protein S8 (Coprothermobacter proteolyticus (strain ATCC 35245 / DSM 5265 / BT) OX%3D309798)
Black	chr3	15124185	15125071	Tropomyosin Per a 7.0102 (Periplaneta americana OX%3D6978)
Black	chr3	15127407	15130325	SPBC1711.05: LisH domain-containing protein C1711.05 (Schizosaccharomyces pombe (strain 972 / ATCC 24843) OX%3D284812)
Black	chr3	15134230	15137062	SPCC794.15: Uncharacterized protein C794.15 (Schizosaccharomyces pombe (strain 972 / ATCC 24843) OX%3D284812)
Black	chr3	15137063	15144352	Tm1: Tropomyosin-1%2C isoforms 9A/A/B (Drosophila melanogaster OX%3D7227)
Black	chr3	15145657	15151195	Tropomyosin%2C muscle (Trichostrongylus colubriformis OX%3D6319)
Black	chr3	15151244	15159734	DDB_G0287191: Putative uncharacterized protein DDB_G0287191 (Dictyostelium discoideum OX%3D44689)
Black	chr4	2102542	2110073	zapB: Cell division protein ZapB (Aliivibrio salmonicida (strain LFI1238) OX%3D316275)
Black	chr4	2106902	2116872	Lpcat3: Lysophospholipid acyltransferase 5 (Rattus norvegicus OX%3D10116)
Black	chr4	2117036	2122332	Slc35f6: Solute carrier family 35 member F6 (Mus musculus OX%3D10090)
Black	chr4	2122574	2123001	SLC35F6: Solute carrier family 35 member F6 (Homo sapiens OX%3D9606)
Black	chr4	2127137	2132202	PEX5: Peroxisomal targeting signal 1 receptor (Cricetulus griseus OX%3D10029)
Black	chr4	2139687	2142502	MCM9: DNA helicase MCM9 (Homo sapiens OX%3D9606)
Black	chr4	2171271	2177772	DDB_G0283357: Uncharacterized protein DDB_G0283357 (Dictyostelium discoideum OX%3D44689)
Black	chr4	2279315	2288873	etv4: ETS translocation variant 4 (Danio rerio OX%3D7955)
Black	chr4	2279847	2280077	F52C9.6: Putative uncharacterized transposon-derived protein F52C9.6 (Caenorhabditis elegans OX%3D6239)
Black	chr4	2333532	2337758	fam32a: Protein FAM32A (Xenopus tropicalis OX%3D8364)
Black	chr4	2377364	2378403	yqgG: Protein YqgG (Escherichia coli (strain K12) OX%3D83333)
Black	chr4	2455733	2462250	STER_1939: UPF0473 protein STER_1939 (Streptococcus thermophilus (strain ATCC BAA-491 / LMD-9) OX%3D322159)
Black	chr4	2486123	2486419	GPX1: Glutathione peroxidase-like peroxiredoxin 1 (Saccharomyces cerevisiae (strain ATCC 204508 / S288c) OX%3D559292)
Black	chr4	2487548	2495335	psbK: Photosystem II reaction center protein K (Euglena sanguinea OX%3D130315)
Black	chr4	2514272	2514564	Sgpl1: Sphingosine-1-phosphate lyase 1 (Rattus norvegicus OX%3D10116)
Black	chr4	2531187	2532702	sif: Protein still life%2C isoform SIF type 1 (Drosophila melanogaster OX%3D7227)
Black	chr4	2598852	2599432	NRROS: Transforming growth factor beta activator LRRC33 (Homo sapiens OX%3D9606)
Black	chr4	3195001	3196800	arl8ba: ADP-ribosylation factor-like protein 8B-A (Danio rerio OX%3D7955)
Black	chr4	3196660	3208405	U-scoloptoxin(01)-Er1a (Ethmostigmus rubripes OX%3D62613)
Black	chr4	3361669	3362127	rpsP: 30S ribosomal protein S16 (Sulcia muelleri (strain GWSS) OX%3D444179)
Black	chr4	3366922	3370265	cobQ: Probable cobyric acid synthase (Methanococcus vannielii (strain ATCC 35089 / DSM 1224 / JCM 13029 / OCM 148 / SB) OX%3D406327)
Black	chr4	3371639	3377887	Diras2: GTP-binding protein Di-Ras2 (Mus musculus OX%3D10090)
Black	chr4	3423877	3424317	Potassium channel toxin alpha-KTx 6.21 (Urodacus yaschenkoi OX%3D1273102)
Black	chr4	3431744	3444675	cwo: Transcription factor cwo (Drosophila melanogaster OX%3D7227)
Black	chr4	3444955	3446580	NDUFB7: NADH dehydrogenase [ubiquinone] 1 beta subcomplex subunit 7 (Pan troglodytes OX%3D9598)
Black	chr4	3447979	3449095	mRpL55: 39S ribosomal protein L55%2C mitochondrial (Drosophila melanogaster OX%3D7227)
Black	chr4	3467232	3474967	Tesk2: Dual specificity testis-specific protein kinase 2 (Mus musculus OX%3D10090)
Black	chr4	3481032	3483780	CG11583: Ribosome biogenesis protein BRX1 homolog (Drosophila melanogaster OX%3D7227)
Black	chr4	3483766	3489925	NUDT24: Nudix hydrolase 24%2C chloroplastic (Arabidopsis thaliana OX%3D3702)
Black	chr4	3499233	3502257	PGBD4: PiggyBac transposable element-derived protein 4 (Homo sapiens OX%3D9606)
Black	chr4	3553934	3554241	SH2416: Protein VraC (Staphylococcus haemolyticus (strain JCSC1435) OX%3D279808)
Black	chr4	3569906	3570013	rps15: 30S ribosomal protein S15%2C chloroplastic (Adiantum capillus-veneris OX%3D13818)
Black	chr4	3576410	3585383	Inx3: Innexin inx3 (Drosophila melanogaster OX%3D7227)
Black	chr4	3588899	3598752	DOCK3: Dedicator of cytokinesis protein 3 (Homo sapiens OX%3D9606)
Black	chr4	3606950	3608461	CAT: Catalase (Cavia porcellus OX%3D10141)
Black	chr4	3609600	3615346	DLD: Dihydrolipoyl dehydrogenase%2C mitochondrial (Sus scrofa OX%3D9823)
Black	chr4	3616126	3617409	SUMF1: Formylglycine-generating enzyme (Bos taurus OX%3D9913)
Black	chr4	3617373	3621545	PRMT5: Protein arginine N-methyltransferase 5 (Homo sapiens OX%3D9606)
Black	chr4	3625708	3632650	AGL: Glycogen debranching enzyme (Oryctolagus cuniculus OX%3D9986)
Black	chr4	3633511	3638693	nup35: Nucleoporin NUP35 (Xenopus tropicalis OX%3D8364)
Black	chr4	3636927	3640093	cpa: F-actin-capping protein subunit alpha (Drosophila melanogaster OX%3D7227)
Black	chr4	3643831	3650474	AAEL001935: CTL-like protein 1 (Aedes aegypti OX%3D7159)
Black	chr4	3653844	3659181	DDB_G0287625: Uncharacterized protein DDB_G0287625 (Dictyostelium discoideum OX%3D44689)
Black	chr4	3660201	3664212	STK11: Serine/threonine-protein kinase STK11 (Gallus gallus OX%3D9031)
Black	chr4	3664316	3666514	Ddx1: ATP-dependent RNA helicase Ddx1 (Drosophila melanogaster OX%3D7227)
Black	chr4	3666862	3671000	METAP2: Methionine aminopeptidase 2 (Homo sapiens OX%3D9606)
Black	chr4	3670975	3675487	slc25a26: S-adenosylmethionine mitochondrial carrier protein (Xenopus tropicalis OX%3D8364)
Black	chr4	3868220	3893000	PTBP1: Polypyrimidine tract-binding protein 1 (Sus scrofa OX%3D9823)
Black	chr5	2075920	2077769	csn8: COP9 signalosome complex subunit 8 (Xenopus laevis OX%3D8355)
Black	chr5	2077827	2082181	CG4751: MPN domain-containing protein CG4751 (Drosophila melanogaster OX%3D7227)
Black	chr5	2079377	2087206	La protein homolog (Aedes albopictus OX%3D7160)
Black	chr5	2087212	2095245	fz: Frizzled (Drosophila virilis OX%3D7244)
Black	chr5	2118947	2124579	FZD1: Frizzled-1 (Gallus gallus OX%3D9031)
Black	chr5	2143166	2143447	hgdH: (R)-2-hydroxyglutarate dehydrogenase (Acidaminococcus fermentans (strain ATCC 25085 / DSM 20731 / VR4) OX%3D591001)
Black	chr5	2152892	2161598	MOV10L1: RNA helicase Mov10l1 (Homo sapiens OX%3D9606)
Black	chr5	2162299	2166417	Wdr19: WD repeat-containing protein 19 (Mus musculus OX%3D10090)
Black	chr5	2166499	2176780	chs-2: Chitin synthase chs-2 (Caenorhabditis elegans OX%3D6239)
Black	chr5	2177793	2179124	ORF1: Capsid protein (Torque teno virus (isolate Human/China/CT39F/2001) OX%3D486279)
Black	chr5	2183369	2184905	v1g232160: Protein AKTIP homolog (Nematostella vectensis OX%3D45351)
Black	chr5	2185689	2187680	CHAF1A: Chromatin assembly factor 1 subunit A (Homo sapiens OX%3D9606)
Black	chr5	2194708	2201536	YOL098C: Uncharacterized protein YOL098C (Saccharomyces cerevisiae (strain ATCC 204508 / S288c) OX%3D559292)
Black	chr5	2201521	2204360	RPA12: DNA-directed RNA polymerase I subunit RPA12 (Saccharomyces cerevisiae (strain ATCC 204508 / S288c) OX%3D559292)
Black	chr5	2204364	2211967	Venom dipeptidyl peptidase 4 (Apis mellifera OX%3D7460)
Black	chr5	2237204	2243172	TFG: Protein TFG (Homo sapiens OX%3D9606)
Black	chr5	2274224	2295913	chs-2: Chitin synthase chs-2 (Caenorhabditis elegans OX%3D6239)
Black	chr5	2296025	2296543	CG30010: UPF0598 protein CG30010 (Drosophila melanogaster OX%3D7227)
Black	chr5	2300449	2301651	pigm: GPI mannosyltransferase 1 (Xenopus tropicalis OX%3D8364)
Black	chr5	2304692	2308274	Tjap1: Tight junction-associated protein 1 (Mus musculus OX%3D10090)
Black	chr5	2308262	2310925	armt1: Damage-control phosphatase ARMT1 (Danio rerio OX%3D7955)
Black	chr5	2310983	2315743	Asx: Polycomb protein Asx (Drosophila melanogaster OX%3D7227)
Black	chr5	2476457	2487990	RP709: Uncharacterized protein RP709 (Rickettsia prowazekii (strain Madrid E) OX%3D272947)
Black	chr5	2669968	2670478	MT-ATP6: ATP synthase subunit a (Lycodon semicarinatus OX%3D56549)
Black	chr5	2682452	2691111	mst101(2): Axoneme-associated protein mst101(2) (Drosophila hydei OX%3D7224)
Black	chr5	2724076	2724692	Slc14a2: Urea transporter 2 (Rattus norvegicus OX%3D10116)
Black	chr5	2734077	2743372	Stk24: Serine/threonine-protein kinase 24 (Mus musculus OX%3D10090)
Black	chr5	2747085	2754071	CG31712: UPF0430 protein CG31712 (Drosophila melanogaster OX%3D7227)
Black	chr5	2756348	2760521	U-scoloptoxin(01)-Er1a (Ethmostigmus rubripes OX%3D62613)
Black	chr5	2760995	2775900	KATNB1: Katanin p80 WD40 repeat-containing subunit B1 (Homo sapiens OX%3D9606)
Black	chr5	2778319	2788696	TAF3: Transcription initiation factor TFIID subunit 3 (Gallus gallus OX%3D9031)
Black	chr5	2838044	2844254	Bgb: Protein big brother (Drosophila melanogaster OX%3D7227)
Black	chr5	2851296	2855122	uppP: Undecaprenyl-diphosphatase (Methanococcus vannielii (strain ATCC 35089 / DSM 1224 / JCM 13029 / OCM 148 / SB) OX%3D406327)
Black	chr5	2855171	2858461	Dus2: tRNA-dihydrouridine(20) synthase [NAD(P)+]-like (Mus musculus OX%3D10090)
Black	chr5	2858437	2859623	pheS: Phenylalanine--tRNA ligase alpha subunit (Mycoplasma penetrans (strain HF-2) OX%3D272633)
Black	chr5	2859667	2862694	ybeY: Endoribonuclease YbeY (Burkholderia mallei (strain ATCC 23344) OX%3D243160)
Black	chr5	2991935	2993643	rpmF: 50S ribosomal protein L32 (Vesicomyosocius okutanii subsp. Calyptogena okutanii (strain HA) OX%3D412965)
Black	chr5	3089310	3109182	Rpusd2: RNA pseudouridylate synthase domain-containing protein 2 (Mus musculus OX%3D10090)
Black	chr5	3094241	3094595	rrp4: Exosome complex component Rrp4 (Pyrococcus horikoshii (strain ATCC 700860 / DSM 12428 / JCM 9974 / NBRC 100139 / OT-3) OX%3D70601)
Black	chr5	3114544	3115017	Immp2l: Mitochondrial inner membrane protease subunit 2 (Mus musculus OX%3D10090)
Black	chr5	3116194	3119684	Wdr35: WD repeat-containing protein 35 (Rattus norvegicus OX%3D10116)
Black	chr5	3120714	3124089	Rpn8: 26S proteasome non-ATPase regulatory subunit 7 (Drosophila melanogaster OX%3D7227)
Black	chr5	3131277	3135911	atk: Protein artichoke (Drosophila melanogaster OX%3D7227)
Black	chr5	3138566	3139252	A: Uncharacterized protein A (Lachancea fermentati OX%3D4955)
Black	chr5	3140197	3146629	Enah: Protein enabled homolog (Mus musculus OX%3D10090)
Black	chr5	3161324	3168886	RBM25: RNA-binding protein 25 (Homo sapiens OX%3D9606)
Black	chr5	3169193	3177327	RBM25: RNA-binding protein 25 (Homo sapiens OX%3D9606)
Black	chr5	3178134	3180512	MAATS1: Cilia- and flagella-associated protein 91 (Homo sapiens OX%3D9606)
Black	chr5	3183305	3192699	NEFH: Neurofilament heavy polypeptide (Homo sapiens OX%3D9606)
Black	chr5	3197305	3201278	stum: Protein stum (Drosophila melanogaster OX%3D7227)
Black	chr5	3206680	3214432	Protein C9orf135 homolog (Mus musculus OX%3D10090)
Black	chr5	3221224	3230251	Bark lectin isoform 1 (Crateva tapia OX%3D202635)
Black	chr5	3237285	3237953	GRXC4: Glutaredoxin-C4 (Arabidopsis thaliana OX%3D3702)
Black	chr5	3334212	3334421	CG14701: DPH3 homolog (Drosophila melanogaster OX%3D7227)
Black	chr5	3440740	3441345	rnpA: Ribonuclease P protein component (Exiguobacterium sibiricum (strain DSM 17290 / JCM 13490 / 255-15) OX%3D262543)
Black	chr5	3510355	3513938	tat: Protein Tat (Human immunodeficiency virus type 1 group M subtype F2 (isolate MP257) OX%3D388823)
Black	chr5	3599412	3600947	Phyhd1: Phytanoyl-CoA dioxygenase domain-containing protein 1 (Mus musculus OX%3D10090)
Black	chr5	3607862	3641906	Nphs1: Nephrin (Mus musculus OX%3D10090)
Black	chr5	3648946	3652979	n4bp1: NEDD4-binding protein 1 (Xenopus laevis OX%3D8355)
Black	chr5	3653672	3658674	ZNF341: Zinc finger protein 341 (Homo sapiens OX%3D9606)
Black	chr5	3659211	3665582	Gr28b: Putative gustatory receptor 28b (Drosophila melanogaster OX%3D7227)
Black	chr5	3663878	3676466	GHITM: Growth hormone-inducible transmembrane protein (Homo sapiens OX%3D9606)
Black	chr5	3670441	3670887	plsY: Glycerol-3-phosphate acyltransferase (Hahella chejuensis (strain KCTC 2396) OX%3D349521)
Black	chr5	3676482	3678495	Tbc1d25: TBC1 domain family member 25 (Mus musculus OX%3D10090)
Black	chr5	3678734	3680638	TBC1D25: TBC1 domain family member 25 (Homo sapiens OX%3D9606)
Black	chr5	3685397	3689930	Dhx33: ATP-dependent RNA helicase DHX33 (Mus musculus OX%3D10090)
Black	chr5	3692727	3692978	hes2: Transcription factor HES-2 (Xenopus laevis OX%3D8355)
Black	chr5	3821477	3824849	pyrE: Orotate phosphoribosyltransferase (Roseobacter denitrificans (strain ATCC 33942 / OCh 114) OX%3D375451)
Black	chr5	3929298	3939469	hisG: ATP phosphoribosyltransferase (Chlorobium chlorochromatii (strain CaD3) OX%3D340177)
Black	chr5	3940715	3950594	Nlgn3: Neuroligin-3 (Mus musculus OX%3D10090)
Black	chr5	3996052	3996368	Uncharacterized shell protein 12 (Margaritifera margaritifera OX%3D102329)
Black	chr5	4000812	4012557	SLC9B2: Sodium/hydrogen exchanger 9B2 (Homo sapiens OX%3D9606)
Black	chr5	4017129	4024832	mth2: G-protein coupled receptor Mth2 (Drosophila yakuba OX%3D7245)
Black	chr5	4025915	4029183	C18orf63: Uncharacterized protein C18orf63 (Homo sapiens OX%3D9606)
Black	chr5	4029691	4031980	UBAC1: Ubiquitin-associated domain-containing protein 1 (Gallus gallus OX%3D9031)
Black	chr5	4032113	4035720	Ift80: Intraflagellar transport protein 80 homolog (Rattus norvegicus OX%3D10116)
Black	chr5	4036801	4038258	Cwc25: Pre-mRNA-splicing factor CWC25 homolog (Mus musculus OX%3D10090)
Black	chr5	4038359	4039843	Dox-A2: Probable 26S proteasome non-ATPase regulatory subunit 3 (Anopheles gambiae OX%3D7165)
Black	chr5	4041745	4047549	SPBPJ4664.02: Uncharacterized threonine-rich GPI-anchored glycoprotein PJ4664.02 (Schizosaccharomyces pombe (strain 972 / ATCC 24843) OX%3D284812)
Black	chr5	4053663	4061983	rnf111-c: E3 ubiquitin-protein ligase arkadia-C (Xenopus laevis OX%3D8355)
Black	chr5	4061996	4063336	emc4: ER membrane protein complex subunit 4 (Xenopus tropicalis OX%3D8364)
Black	chr5	4063337	4065485	Bap18: Chromatin complexes subunit BAP18 (Mus musculus OX%3D10090)
Black	chr5	4065527	4072036	Grip1: Glutamate receptor-interacting protein 1 (Rattus norvegicus OX%3D10116)
Black	chr5	4078300	4091371	Ech1: Delta(3%2C5)-Delta(2%2C4)-dienoyl-CoA isomerase%2C mitochondrial (Rattus norvegicus OX%3D10116)
Black	chr5	4080781	4082091	Efcab2: Dynein regulatory complex protein 8 (Mus musculus OX%3D10090)
Black	chr5	4094033	4098280	thoc5: THO complex subunit 5 homolog (Danio rerio OX%3D7955)
Black	chr5	4102483	4109387	Ehbp1l1: EH domain-binding protein 1-like protein 1 (Mus musculus OX%3D10090)
Black	chr5	4110025	4119499	Bub1: Mitotic checkpoint serine/threonine-protein kinase BUB1 (Mus musculus OX%3D10090)
Black	chr5	4120773	4124212	TPX2: Targeting protein for Xklp2 homolog (Patiria pectinifera OX%3D7594)
Black	chr5	4125468	4127565	PSMC6: 26S proteasome regulatory subunit 10B (Homo sapiens OX%3D9606)
Black	chr5	4127566	4128915	IAA30: Auxin-responsive protein IAA30 (Oryza sativa subsp. japonica OX%3D39947)
Black	chr5	4129198	4137559	ostc-b: Oligosaccharyltransferase complex subunit ostc-B (Xenopus laevis OX%3D8355)
Black	chr5	4131781	4134822	ift46: Intraflagellar transport protein 46 homolog (Danio rerio OX%3D7955)
Black	chr5	4142837	4143526	Cytochrome b5 (Rhizopus stolonifer OX%3D4846)
Black	chr5	4152217	4157027	RXR: Retinoic acid receptor RXR (Lymnaea stagnalis OX%3D6523)
Black	chr5	4173501	4181006	Ppt2: Lysosomal thioesterase PPT2 homolog (Drosophila melanogaster OX%3D7227)
Black	chr5	4180442	4185709	DDB_G0290503: Putative leucine-rich repeat-containing protein DDB_G0290503 (Dictyostelium discoideum OX%3D44689)
Black	chr5	4186990	4188885	SLC66A2: Solute carrier family 66 member 2 (Homo sapiens OX%3D9606)
Black	chr5	4189889	4190561	timm21: Mitochondrial import inner membrane translocase subunit Tim21 (Xenopus laevis OX%3D8355)
Black	chr5	4191871	4193538	Tmem231: Transmembrane protein 231 (Rattus norvegicus OX%3D10116)
Black	chr5	4194385	4200479	Hemocyte protein-glutamine gamma-glutamyltransferase (Tachypleus tridentatus OX%3D6853)
Black	chr5	4202328	4217326	CRIM1: Cysteine-rich motor neuron 1 protein (Gallus gallus OX%3D9031)
Black	chr5	4210204	4211780	Transposable element Tcb1 transposase (Caenorhabditis briggsae OX%3D6238)
Black	chr5	11799386	11799755	SEY1: Protein SEY1 (Ajellomyces capsulatus (strain G186AR / H82 / ATCC MYA-2454 / RMSCC 2432) OX%3D447093)
Black	chr5	11819900	11826037	Hnrnpl: Heterogeneous nuclear ribonucleoprotein L (Rattus norvegicus OX%3D10116)
Black	chr5	11830277	11832650	nifV-OMEGA: Homocitrate synthase%2C omega subunit (Clostridium pasteurianum OX%3D1501)
Black	chr5	11833606	11835779	Wwox: WW domain-containing oxidoreductase (Drosophila melanogaster OX%3D7227)
Black	chr5	11833799	11834463	BEE1: Transcription factor BEE 1 (Arabidopsis thaliana OX%3D3702)
Black	chr5	11836116	11838802	Eukaryotic translation initiation factor 3 subunit H (Bombyx mori OX%3D7091)
Black	chr5	11839447	11844456	C-type lectin mannose-binding isoform (Oxyuranus scutellatus OX%3D8668)
Black	chr5	11854014	11857601	CSNKA2IP: Casein kinase II subunit alpha'-interacting protein (Homo sapiens OX%3D9606)
Black	chr5	11867041	11876899	slc16a12: Monocarboxylate transporter 12 (Xenopus tropicalis OX%3D8364)
Black	chr5	11877421	11889873	TAT: Tyrosine aminotransferase (Homo sapiens OX%3D9606)
Black	chr5	11890049	11895469	MFSD1: Major facilitator superfamily domain-containing protein 1 (Homo sapiens OX%3D9606)
Black	chr5	11895200	11903138	WDR59: GATOR complex protein WDR59 (Gallus gallus OX%3D9031)
Black	chr5	11905507	11911903	Cyld: Ubiquitin carboxyl-terminal hydrolase CYLD (Mus musculus OX%3D10090)
Black	chr5	11914160	11916912	atg3: Ubiquitin-like-conjugating enzyme ATG3 (Danio rerio OX%3D7955)
Black	chr5	11916790	11921559	ZNF146: Zinc finger protein OZF (Homo sapiens OX%3D9606)
Black	chr5	11934850	11942911	BOK: Bcl-2-related ovarian killer protein (Gallus gallus OX%3D9031)
Black	chr5	11943024	11946916	Tctp: Translationally-controlled tumor protein homolog (Bombyx mori OX%3D7091)
Black	chr5	11947297	11948916	ANKRD39: Ankyrin repeat domain-containing protein 39 (Homo sapiens OX%3D9606)
Black	chr5	11949048	11949953	MALSU1: Mitochondrial assembly of ribosomal large subunit protein 1 (Homo sapiens OX%3D9606)
Black	chr5	11949954	11952723	pdcd10: Programmed cell death protein 10 (Xenopus laevis OX%3D8355)
Black	chr5	11961385	11977560	tim: Protein timeless (Drosophila virilis OX%3D7244)
Black	chr5	11978028	11982301	Gemin2: Gem-associated protein 2 (Mus musculus OX%3D10090)
Black	chr5	11999039	12003073	nrv2: Sodium/potassium-transporting ATPase subunit beta-2 (Drosophila melanogaster OX%3D7227)
Black	chr5	12019643	12024713	nrv2: Sodium/potassium-transporting ATPase subunit beta-2 (Drosophila melanogaster OX%3D7227)
Black	chr5	12024997	12025555	nrv2: Sodium/potassium-transporting ATPase subunit beta-2 (Drosophila melanogaster OX%3D7227)
Black	chr5	12033493	12038982	nrv1: Sodium/potassium-transporting ATPase subunit beta-1 (Drosophila melanogaster OX%3D7227)
Black	chr5	12043277	12046413	nrv2: Sodium/potassium-transporting ATPase subunit beta-2 (Drosophila melanogaster OX%3D7227)
Black	chr5	12049739	12050387	infA: Translation initiation factor IF-1%2C plastid (Epifagus virginiana OX%3D4177)
Black	chr5	12051324	12051622	C29G2.6: Uncharacterized protein C29G2.6 (Caenorhabditis elegans OX%3D6239)
Black	chr5	12054579	12060547	Cep170b: Centrosomal protein of 170 kDa protein B (Mus musculus OX%3D10090)
Black	chr5	12062402	12077889	CalpA: Calpain-A (Drosophila melanogaster OX%3D7227)
Black	chr5	12087123	12088272	KRT10: Keratin%2C type I cytoskeletal 10 (Homo sapiens OX%3D9606)
Black	chr5	12089014	12091681	Tmc7: Transmembrane channel-like protein 7 (Mus musculus OX%3D10090)
Black	chr5	12092871	12094587	Rnaseh2c: Ribonuclease H2 subunit C (Mus musculus OX%3D10090)
Black	chr5	12096468	12110239	wat: Fatty acyl-CoA reductase wat (Drosophila melanogaster OX%3D7227)
Black	chr5	12098355	12102333	Hdlbp: Vigilin (Mus musculus OX%3D10090)
Black	chr5	12111243	12113325	O-fut1: GDP-fucose protein O-fucosyltransferase 1 (Drosophila melanogaster OX%3D7227)
Black	chr5	12115031	12143237	Mpp6: MAGUK p55 subfamily member 6 (Mus musculus OX%3D10090)
Black	chr5	12140474	12140999	ECU08_1550: Uncharacterized membrane protein ECU08_1550 (Encephalitozoon cuniculi (strain GB-M1) OX%3D284813)
Black	chr5	12152391	12158793	MPP6: MAGUK p55 subfamily member 6 (Homo sapiens OX%3D9606)
Black	chr5	12161497	12162190	At3g16895: Defensin-like protein 47 (Arabidopsis thaliana OX%3D3702)
Black	chr5	12214634	12214886	Mesotocin receptor (Rhinella marina OX%3D8386)
Black	chr5	12275324	12275956	T16H12.9: Uncharacterized protein T16H12.9 (Caenorhabditis elegans OX%3D6239)
Black	chr5	12303565	12303750	TCEAL7: Transcription elongation factor A protein-like 7 (Homo sapiens OX%3D9606)
Black	chr5	12303754	12303873	ID=chr5-est-123.1
Black	chr5	12303945	12309450	rplX: 50S ribosomal protein L24 (Syntrophobacter fumaroxidans (strain DSM 10017 / MPOB) OX%3D335543)
Black	chr5	12309874	12320271	rpmA: 50S ribosomal protein L27 (Streptomyces coelicolor (strain ATCC BAA-471 / A3(2) / M145) OX%3D100226)
Black	chr5	12320588	12321150	rnc: Ribonuclease 3 (Vibrio vulnificus (strain YJ016) OX%3D196600)
Black	chr5	12408548	12409083	YEL1: Guanine-nucleotide exchange factor YEL1 (Vanderwaltozyma polyspora (strain ATCC 22028 / DSM 70294) OX%3D436907)
Black	chr5	12736968	12743995	Antimicrobial peptide TsAP-1 (Tityus serrulatus OX%3D6887)
Black	chr5	12737667	12737783	DDB_G0289359: Putative uncharacterized protein DDB_G0289359 (Dictyostelium discoideum OX%3D44689)
Black	chr5	12741545	12748113	buk: Probable butyrate kinase (Listeria monocytogenes serotype 4b (strain CLIP80459) OX%3D568819)
Black	chr5	12759596	12760055	nrdR: Transcriptional repressor NrdR (Clostridium botulinum (strain 657 / Type Ba4) OX%3D515621)
Black	chr5	12765069	12767659	YBR056W-A: Uncharacterized protein YBR056W-A (Saccharomyces cerevisiae (strain ATCC 204508 / S288c) OX%3D559292)
Black	chr5	12785296	12786557	plu3092: 5'-deoxynucleotidase plu3092 (Photorhabdus laumondii subsp. laumondii (strain DSM 15139 / CIP 105565 / TT01) OX%3D243265)
Black	chr5	12793669	12798794	DDB_G0271558: Putative uncharacterized protein DDB_G0271558 (Dictyostelium discoideum OX%3D44689)
Black	chr5	12800715	12801736	ACVR2A: Activin receptor type-2A (Bos taurus OX%3D9913)
Black	chr5	12802683	12804315	MT-ND4L: NADH-ubiquinone oxidoreductase chain 4L (Trachypithecus obscurus OX%3D54181)
Black	chr5	12807915	12819013	smpB: SsrA-binding protein (Orientia tsutsugamushi (strain Boryong) OX%3D357244)
Black	chr5	12831503	12835272	tetD: Transposon Tn10 TetD protein (Escherichia coli OX%3D562)
Black	chr5	12843441	12845711	ID=chr5-aug-128.14
Black	chr5	12857989	12859110	Small cysteine-rich protein 3 (Acropora millepora OX%3D45264)
Black	chr5	12899504	12905332	NOP9: Nucleolar protein 9 (Homo sapiens OX%3D9606)
Black	chr5	12909399	12909793	glmM: Phosphoglucosamine mutase (Methylobacillus flagellatus (strain KT / ATCC 51484 / DSM 6875) OX%3D265072)
Black	chr5	12912856	12916428	Macrod2: ADP-ribose glycohydrolase MACROD2 (Mus musculus OX%3D10090)
Black	chr5	12919699	12926878	PAPOLA: Poly(A) polymerase alpha (Homo sapiens OX%3D9606)
Black	chr5	12927102	12931302	MCOLN2: Mucolipin-2 (Homo sapiens OX%3D9606)
Black	chr5	12931453	12935720	Fbxo42: F-box only protein 42 (Mus musculus OX%3D10090)
Black	chr5	12938873	12950195	CABLES1: CDK5 and ABL1 enzyme substrate 1 (Homo sapiens OX%3D9606)
Black	chr5	12950906	12955028	MIB1: E3 ubiquitin-protein ligase MIB1 (Homo sapiens OX%3D9606)
Black	chr5	13174671	13175271	Queuosine salvage protein (Bos taurus OX%3D9913)
Black	chr5	13200762	13201030	rpsR: 30S ribosomal protein S18 (Desulforudis audaxviator (strain MP104C) OX%3D477974)
Black	chr5	13259401	13285161	Cd22: B-cell receptor CD22 (Mus musculus OX%3D10090)
Black	chr5	13286705	13292058	Venom carboxylesterase-6 (Apis mellifera OX%3D7460)
Black	chr5	13487933	13491091	yphC: Uncharacterized zinc-type alcohol dehydrogenase-like protein YphC (Escherichia coli (strain K12) OX%3D83333)
Black	chr5	13600954	13605482	Cpq: Carboxypeptidase Q (Rattus norvegicus OX%3D10116)
Black	chr5	13606930	13611789	cpq: Carboxypeptidase Q (Xenopus laevis OX%3D8355)
Black	chr5	13612100	13613992	mrpl-11: Probable 39S ribosomal protein L11%2C mitochondrial (Caenorhabditis elegans OX%3D6239)
Black	chr5	13614741	13618443	Cebpz: CCAAT/enhancer-binding protein zeta (Mus musculus OX%3D10090)
Black	chr5	13619222	13622237	desi2: Deubiquitinase DESI2 (Danio rerio OX%3D7955)
Black	chr5	13626512	13626745	HE: Hemagglutinin-esterase (Murine coronavirus (strain DVIM) OX%3D231423)
Black	chr5	13628627	13631505	tif32: Eukaryotic translation initiation factor 3 subunit A (Aspergillus terreus (strain NIH 2624 / FGSC A1156) OX%3D341663)
Black	chr5	13631298	13634770	LRRC70: Leucine-rich repeat-containing protein 70 (Homo sapiens OX%3D9606)
Black	chr5	13634684	13651177	CDC42BPB: Serine/threonine-protein kinase MRCK beta (Homo sapiens OX%3D9606)
Black	chr5	13651281	13660679	lin: Protein lines (Drosophila melanogaster OX%3D7227)
Black	chr5	13661300	13662736	D5R: Core protein D3 homolog (Rabbit fibroma virus (strain Kasza) OX%3D10272)
Black	chr5	13663539	13670804	fand: Pre-mRNA-splicing factor syf1 homolog (Drosophila melanogaster OX%3D7227)
Black	chr5	13668513	13672684	ZNF845: Zinc finger protein 845 (Homo sapiens OX%3D9606)
Black	chr5	13672932	13674412	ZNF534: Zinc finger protein 534 (Homo sapiens OX%3D9606)
Black	chr5	13678138	13696988	NSMAF: Protein FAN (Homo sapiens OX%3D9606)
Black	chr5	13689103	13689456	ENY2: Transcription and mRNA export factor ENY2 (Bos taurus OX%3D9913)
Black	chr5	13696300	13700244	dye: Nuclear pore complex protein Nup93 (Danio rerio OX%3D7955)
Black	chr5	13700181	13704757	ARL2BP: ADP-ribosylation factor-like protein 2-binding protein (Gallus gallus OX%3D9031)
Black	chr5	13700504	13701662	atpF: ATP synthase subunit b (Mycoplasma arthritidis (strain 158L3-1) OX%3D243272)
Black	chr5	13702340	13711741	phaF: Probable K(+)/H(+) antiporter subunit F (Rhodobacter capsulatus (strain ATCC BAA-309 / NBRC 16581 / SB1003) OX%3D272942)
Black	chr5	13721511	13725789	rpmC: 50S ribosomal protein L29 (Chlamydia abortus (strain DSM 27085 / S26/3) OX%3D218497)
Black	chr5	13822466	13840185	al: Homeobox protein aristaless (Drosophila melanogaster OX%3D7227)
Black	chr5	13874069	13874383	UCC3: Uclacyanin-3 (Arabidopsis thaliana OX%3D3702)
Black	chr5	13941002	13957862	Lrch: Leucine-rich repeat and calponin homology domain-containing protein (Drosophila melanogaster OX%3D7227)
Black	chr5	13991969	13998335	STAM: Signal transducing adapter molecule 1 (Homo sapiens OX%3D9606)
Black	chr5	13998822	14007388	ND-42: NADH dehydrogenase [ubiquinone] 1 alpha subcomplex subunit 10%2C mitochondrial (Drosophila melanogaster OX%3D7227)
Black	chr5	14003041	14007388	maf1: Repressor of RNA polymerase III transcription MAF1 homolog (Danio rerio OX%3D7955)
Black	chr5	14007510	14012075	Rgn: Regucalcin (Rattus norvegicus OX%3D10116)
Black	chr5	14012076	14024439	DDB_G0290503: Putative leucine-rich repeat-containing protein DDB_G0290503 (Dictyostelium discoideum OX%3D44689)
Black	chr5	14024454	14027731	UVRAG: UV radiation resistance-associated gene protein (Homo sapiens OX%3D9606)
Black	chr5	14028887	14034314	Kpna4: Importin subunit alpha-3 (Mus musculus OX%3D10090)
Black	chr5	14035980	14040496	yars1: Tyrosine--tRNA ligase%2C cytoplasmic (Danio rerio OX%3D7955)
Black	chr5	14040701	14047224	NCK1: Cytoplasmic protein NCK1 (Homo sapiens OX%3D9606)
Black	chr5	14047940	14049326	Arrestin homolog (Heliothis virescens OX%3D7102)
Black	chr5	14051555	14052699	DIPK2A: Divergent protein kinase domain 2A (Homo sapiens OX%3D9606)
Black	chr5	14053440	14055907	Fdx1: Adrenodoxin-like protein 1%2C mitochondrial (Drosophila melanogaster OX%3D7227)
Black	chr5	14056143	14060486	Ercc2: General transcription and DNA repair factor IIH helicase subunit XPD (Mus musculus OX%3D10090)
Black	chr5	14060475	14065375	spred1: Sprouty-related%2C EVH1 domain-containing protein 1 (Xenopus tropicalis OX%3D8364)
Black	chr5	14071424	14072785	PARPB: Procyclic form-specific polypeptide B-alpha (Trypanosoma brucei brucei OX%3D5702)
Black	chr5	14077064	14085851	ALK: ALK tyrosine kinase receptor (Homo sapiens OX%3D9606)
Black	chr5	14196823	14197659	NSMCE4A: Non-structural maintenance of chromosomes element 4 homolog A (Bos taurus OX%3D9913)
Black	chr5	14210881	14232462	IGF1R: Insulin-like growth factor 1 receptor (Fragment) (Bos taurus OX%3D9913)
Black	chr5	14244118	14247769	bioD: ATP-dependent dethiobiotin synthetase BioD (Wigglesworthia glossinidia brevipalpis OX%3D36870)
Black	chr5	14247004	14247769	NGR_a04030: Uncharacterized protein y4dN (Sinorhizobium fredii (strain NBRC 101917 / NGR234) OX%3D394)
Black	chr5	14274984	14277836	Cwc22: Pre-mRNA-splicing factor CWC22 homolog (Mus musculus OX%3D10090)
Black	chr5	14277988	14282757	Efhb: EF-hand domain-containing family member B (Mus musculus OX%3D10090)
Black	chr5	14283304	14288129	RAB5C: Ras-related protein Rab-5C (Bos taurus OX%3D9913)
Black	chr5	14288969	14292537	CLNS1A: Methylosome subunit pICln (Oryctolagus cuniculus OX%3D9986)
Black	chr5	14295189	14296376	Rpn7: 26S proteasome non-ATPase regulatory subunit 6 (Drosophila melanogaster OX%3D7227)
Black	chr5	14327612	14335658	pole3: DNA polymerase epsilon subunit 3 (Dictyostelium discoideum OX%3D44689)
Black	chr5	14350109	14350618	ND4: NADH-ubiquinone oxidoreductase chain 4 (Acanthamoeba castellanii OX%3D5755)
Black	chr5	14353225	14356254	hoxa4: Homeobox protein Hox-A4 (Morone saxatilis OX%3D34816)
Black	chr5	14373928	14386180	Slc4a7: Sodium bicarbonate cotransporter 3 (Rattus norvegicus OX%3D10116)
Black	chr5	14575116	14575717	UL44: DNA polymerase processivity factor (Human cytomegalovirus (strain AD169) OX%3D10360)
Black	chr5	14590897	14599052	esg: Protein escargot (Drosophila melanogaster OX%3D7227)
Black	chr5	14782267	14786097	PTHLH: Parathyroid hormone-related protein (Fragment) (Equus caballus OX%3D9796)
Black	chr5	14849339	14853412	IFT81: Intraflagellar transport protein 81 homolog (Homo sapiens OX%3D9606)
Black	chr5	14854030	14860088	CUL3: Cullin-3 (Homo sapiens OX%3D9606)
Black	chr5	14860763	14872129	Cul3: Cullin-3 (Rattus norvegicus OX%3D10116)
Black	chr5	15016910	15020275	zapB: Cell division protein ZapB (Salmonella agona (strain SL483) OX%3D454166)
Black	chr5	15022031	15022173	DOF1.2: Dof zinc finger protein DOF1.2 (Arabidopsis thaliana OX%3D3702)
Black	chr8	10506489	10513895	hth: Homeobox protein homothorax (Drosophila melanogaster OX%3D7227)
Black	chr8	10519468	10519688	SSP1144: UPF0297 protein SSP1144 (Staphylococcus saprophyticus subsp. saprophyticus (strain ATCC 15305 / DSM 20229 / NCIMB 8711 / NCTC 7292 / S-41) OX%3D342451)
Black	chr8	10560276	10563304	RSPH4A: Radial spoke head protein 4 homolog A (Homo sapiens OX%3D9606)
Black	chr8	10564159	10566747	EXOSC5: Exosome complex component RRP46 (Homo sapiens OX%3D9606)
Black	chr8	10566172	10566542	IRC19: Increased recombination centers protein 19 (Saccharomyces cerevisiae (strain RM11-1a) OX%3D285006)
Black	chr8	10568714	10568925	SAP2: Candidapepsin-2 (Candida albicans (strain SC5314 / ATCC MYA-2876) OX%3D237561)
Black	chr8	10573437	10578050	Fit1: Unc-112-related protein (Drosophila melanogaster OX%3D7227)
Black	chr8	10611561	10611908	LIS121-2: Protein LIS 121-2 (African swine fever virus (isolate Portugal/Lis 57/1957) OX%3D10499)
Black	chr8	10620204	10620501	ccsmst1: Protein ccsmst1 (Xenopus tropicalis OX%3D8364)
Black	chr8	10635133	10639552	Fit1: Unc-112-related protein (Drosophila melanogaster OX%3D7227)
Black	chr8	10640957	10642550	iba57: Putative transferase CAF17 homolog%2C mitochondrial (Danio rerio OX%3D7955)
Black	chr8	10642771	10644344	Rbm34: RNA-binding protein 34 (Mus musculus OX%3D10090)
Black	chr8	10646678	10648895	EIF2B4: Translation initiation factor eIF-2B subunit delta (Homo sapiens OX%3D9606)
Black	chr8	10650366	10652558	CUL1: Cullin-1 (Homo sapiens OX%3D9606)
Black	chr8	10652631	10654434	ARV2: Protein ARV 2 (Arabidopsis thaliana OX%3D3702)
Black	chr8	10655145	10658377	vrk1: Serine/threonine-protein kinase VRK1 (Danio rerio OX%3D7955)
Black	chr8	10657382	10659062	rpl37ae: 50S ribosomal protein L37Ae (Aeropyrum pernix (strain ATCC 700893 / DSM 11879 / JCM 9820 / NBRC 100138 / K1) OX%3D272557)
Black	chr8	10660103	10660373	UL13: Serine/threonine-protein kinase UL13 (Human herpesvirus 2 (strain HG52) OX%3D10315)
Black	chr8	10669910	10673341	Coq6: Ubiquinone biosynthesis monooxygenase COQ6%2C mitochondrial (Mus musculus OX%3D10090)
Black	chr8	10673538	10681590	pyx: Transient receptor potential channel pyrexia (Drosophila melanogaster OX%3D7227)
Black	chr8	10681664	10683050	coq6: Ubiquinone biosynthesis monooxygenase COQ6%2C mitochondrial (Xenopus tropicalis OX%3D8364)
Black	chr8	10682529	10685896	ea: Serine protease easter (Drosophila melanogaster OX%3D7227)
Black	chr8	10689111	10694667	CLIPB4: CLIP domain-containing serine protease 14D (Anopheles gambiae OX%3D7165)
Black	chr8	10696303	10704480	CLIP domain-containing serine protease 2 (Bombyx mori OX%3D7091)
Black	chr8	10705048	10708425	FAM161A: Protein FAM161A (Homo sapiens OX%3D9606)
Black	chr8	10712117	10717809	flfl: Serine/threonine-protein phosphatase 4 regulatory subunit 3 (Drosophila melanogaster OX%3D7227)
Black	chr8	10718388	10719525	sde2: Replication stress response regulator SDE2 (Xenopus tropicalis OX%3D8364)
Black	chr8	10727687	10746706	hif1a: Hypoxia-inducible factor 1-alpha (Oncorhynchus mykiss OX%3D8022)
Black	chr8	10750479	10751060	YCL042W: Putative uncharacterized protein YCL042W (Saccharomyces cerevisiae (strain ATCC 204508 / S288c) OX%3D559292)
Black	chr8	10770913	10772414	chchd4-b: Mitochondrial intermembrane space import and assembly protein 40-B (Xenopus laevis OX%3D8355)
Black	chr8	10833240	10833596	Izumo3: Izumo sperm-egg fusion protein 3 (Mus musculus OX%3D10090)
Black	chr8	10834258	10834601	tmem41ab: Transmembrane protein 41A-B (Danio rerio OX%3D7955)
Black	chr8	10834631	10834971	cmk: Cytidylate kinase (Desulfurococcus amylolyticus (strain DSM 18924 / JCM 16383 / VKM B-2413 / 1221n) OX%3D490899)
Black	chr8	10861179	10861514	Noc_3000: UPF0235 protein Noc_3000 (Nitrosococcus oceani (strain ATCC 19707 / BCRC 17464 / NCIMB 11848 / C-107) OX%3D323261)
Black	chr8	10952166	10952362	cheW: Chemotaxis protein CheW (Caulobacter vibrioides (strain ATCC 19089 / CB15) OX%3D190650)
Black	chr8	10980125	10980429	ATP synthase subunits region ORF 1 (Fragment) (Rhodobacter blasticus OX%3D1075)
Black	chr8	11044627	11045111	lilli: AF4/FMR2 family member lilli (Drosophila pseudoobscura pseudoobscura OX%3D46245)
Black	chr5	3510355	3513938	tat: Protein Tat (Human immunodeficiency virus type 1 group M subtype F2 (isolate MP257) OX%3D388823)
Black	chr5	3599412	3600947	Phyhd1: Phytanoyl-CoA dioxygenase domain-containing protein 1 (Mus musculus OX%3D10090)
Black	chr5	3607862	3641906	Nphs1: Nephrin (Mus musculus OX%3D10090)
Black	chr5	3648946	3652979	n4bp1: NEDD4-binding protein 1 (Xenopus laevis OX%3D8355)
Black	chr5	3653672	3658674	ZNF341: Zinc finger protein 341 (Homo sapiens OX%3D9606)
Black	chr5	3659211	3665582	Gr28b: Putative gustatory receptor 28b (Drosophila melanogaster OX%3D7227)
Black	chr5	3663878	3676466	GHITM: Growth hormone-inducible transmembrane protein (Homo sapiens OX%3D9606)
Black	chr5	3670441	3670887	plsY: Glycerol-3-phosphate acyltransferase (Hahella chejuensis (strain KCTC 2396) OX%3D349521)
Black	chr5	3676482	3678495	Tbc1d25: TBC1 domain family member 25 (Mus musculus OX%3D10090)
Black	chr5	3678734	3680638	TBC1D25: TBC1 domain family member 25 (Homo sapiens OX%3D9606)
Black	chr5	3685397	3689930	Dhx33: ATP-dependent RNA helicase DHX33 (Mus musculus OX%3D10090)
Black	chr5	3692727	3692978	hes2: Transcription factor HES-2 (Xenopus laevis OX%3D8355)
Black	chr5	3821477	3824849	pyrE: Orotate phosphoribosyltransferase (Roseobacter denitrificans (strain ATCC 33942 / OCh 114) OX%3D375451)
Black	chr5	3929298	3939469	hisG: ATP phosphoribosyltransferase (Chlorobium chlorochromatii (strain CaD3) OX%3D340177)
Black	chr5	3940715	3950594	Nlgn3: Neuroligin-3 (Mus musculus OX%3D10090)
Black	chr5	3996052	3996368	Uncharacterized shell protein 12 (Margaritifera margaritifera OX%3D102329)
Black	chr5	4000812	4012557	SLC9B2: Sodium/hydrogen exchanger 9B2 (Homo sapiens OX%3D9606)
Black	chr5	4017129	4024832	mth2: G-protein coupled receptor Mth2 (Drosophila yakuba OX%3D7245)
Black	chr5	4025915	4029183	C18orf63: Uncharacterized protein C18orf63 (Homo sapiens OX%3D9606)
Black	chr5	4029691	4031980	UBAC1: Ubiquitin-associated domain-containing protein 1 (Gallus gallus OX%3D9031)
Black	chr5	4032113	4035720	Ift80: Intraflagellar transport protein 80 homolog (Rattus norvegicus OX%3D10116)
Black	chr5	4036801	4038258	Cwc25: Pre-mRNA-splicing factor CWC25 homolog (Mus musculus OX%3D10090)
Black	chr5	4038359	4039843	Dox-A2: Probable 26S proteasome non-ATPase regulatory subunit 3 (Anopheles gambiae OX%3D7165)
Black	chr5	4041745	4047549	SPBPJ4664.02: Uncharacterized threonine-rich GPI-anchored glycoprotein PJ4664.02 (Schizosaccharomyces pombe (strain 972 / ATCC 24843) OX%3D284812)
Black	chr5	4053663	4057000	rnf111-c: E3 ubiquitin-protein ligase arkadia-C (Xenopus laevis OX%3D8355)
Black	chr11	222001	234760	Sos: Protein son of sevenless (Drosophila melanogaster OX%3D7227)
Black	chr11	234392	235119	Tom40: Mitochondrial import receptor subunit TOM40 homolog 1 (Drosophila melanogaster OX%3D7227)
Black	chr11	235698	236543	Tom40: Mitochondrial import receptor subunit TOM40 homolog 1 (Drosophila melanogaster OX%3D7227)
Black	chr11	237578	240099	rsiV: Anti-sigma-V factor RsiV (Bacillus subtilis (strain 168) OX%3D224308)
Black	chr11	241523	247150	DDHD1: Phospholipase DDHD1 (Homo sapiens OX%3D9606)
Black	chr11	256036	256317	RBMXL1: RNA binding motif protein%2C X-linked-like-1 (Homo sapiens OX%3D9606)
Black	chr11	263044	265029	mtpn: Myotrophin (Danio rerio OX%3D7955)
Black	chr11	285309	293018	U-scoloptoxin(16)-Sm2a (Scolopendra morsitans OX%3D943129)
Black	chr11	297681	299462	hscA: Chaperone protein HscA (Buchnera aphidicola subsp. Acyrthosiphon pisum (strain 5A) OX%3D563178)
Black	chr11	345530	362045	SCARB1: Scavenger receptor class B member 1 (Homo sapiens OX%3D9606)
Black	chr11	366075	370924	lclat1: Lysocardiolipin acyltransferase 1 (Danio rerio OX%3D7955)
Black	chr11	372741	378647	gnptab: N-acetylglucosamine-1-phosphotransferase subunits alpha/beta (Danio rerio OX%3D7955)
Black	chr11	378575	382222	TMEM185A: Transmembrane protein 185A (Homo sapiens OX%3D9606)
Black	chr11	382223	385860	Parcxpwex01: 40S ribosomal protein S3a (Periplaneta americana OX%3D6978)
Black	chr11	387175	395094	SCARB1: Scavenger receptor class B member 1 (Bos taurus OX%3D9913)
Black	chr11	420091	427296	Dbx1: Homeobox protein DBX1 (Mus musculus OX%3D10090)
Black	chr11	428232	436250	DBX1: Homeobox protein DBX1 (Bos taurus OX%3D9913)
Black	chr11	437057	442179	CG5065: Putative fatty acyl-CoA reductase CG5065 (Drosophila melanogaster OX%3D7227)
Black	chr11	442170	446279	Defensin (Phlebotomus duboscqi OX%3D37738)
Black	chr11	449088	453419	Kappa-scoloptoxin(07)-Ssm2b (Scolopendra subspinipes OX%3D55038)
Black	chr11	453510	455222	OVGP1: Oviduct-specific glycoprotein (Fragment) (Bos taurus OX%3D9913)
Black	chr11	456319	456849	mrps4: Ribosomal protein S4%2C mitochondrial (Dictyostelium discoideum OX%3D44689)
Black	chr11	463873	464133	folD: Bifunctional protein FolD (Citrobacter koseri (strain ATCC BAA-895 / CDC 4225-83 / SGSC4696) OX%3D290338)
Black	chr11	465362	469067	SKOR2: SKI family transcriptional corepressor 2 (Homo sapiens OX%3D9606)
Black	chr11	473347	497936	ACAC: Acetyl-CoA carboxylase (Gallus gallus OX%3D9031)
Black	chr11	509108	510414	Lrrc51: Leucine-rich repeat-containing protein 51 (Rattus norvegicus OX%3D10116)
Black	chr11	558448	576363	SCARB1: Scavenger receptor class B member 1 (Bos taurus OX%3D9913)
Black	chr11	580136	597085	DPYD: Dihydropyrimidine dehydrogenase [NADP(+)] (Sus scrofa OX%3D9823)
Black	chr11	605024	608725	wat: Fatty acyl-CoA reductase wat (Drosophila melanogaster OX%3D7227)
Black	chr11	608813	613959	slc46a1: Proton-coupled folate transporter (Xenopus laevis OX%3D8355)
Black	chr11	617060	621721	ZFYVE21: Zinc finger FYVE domain-containing protein 21 (Homo sapiens OX%3D9606)
Black	chr11	621722	625942	RABAC1: Prenylated Rab acceptor protein 1 (Homo sapiens OX%3D9606)
Black	chr11	627496	632970	PPP1R15A: Protein phosphatase 1 regulatory subunit 15A (Bos taurus OX%3D9913)
Black	chr11	633506	642795	Tailor: Terminal uridylyltransferase Tailor (Drosophila melanogaster OX%3D7227)
Black	chr11	640108	666042	ropn1l: Ropporin-1-like protein (Xenopus laevis OX%3D8355)
Black	chr11	670197	684873	CG5065: Putative fatty acyl-CoA reductase CG5065 (Drosophila melanogaster OX%3D7227)
Black	chr11	688532	688778	rplO: 50S ribosomal protein L15 (Methylobacterium radiotolerans (strain ATCC 27329 / DSM 1819 / JCM 2831 / NBRC 15690 / NCIMB 10815 / 0-1) OX%3D426355)
Black	chr11	689367	690229	mobA: Probable molybdenum cofactor guanylyltransferase (Pyrococcus abyssi (strain GE5 / Orsay) OX%3D272844)
Black	chr11	718862	720460	EAF1: Chromatin modification-related protein EAF1 (Ustilago maydis (strain 521 / FGSC 9021) OX%3D237631)
Black	chr1	10459001	10466379	usb1: U6 snRNA phosphodiesterase (Xenopus laevis OX%3D8355)
Black	chr1	10464364	10469527	dimm: Protein dimmed (Drosophila melanogaster OX%3D7227)
Black	chr1	10474469	10478135	RMC1: Regulator of MON1-CCZ1 complex (Homo sapiens OX%3D9606)
Black	chr1	10498580	10500434	Tret1: Facilitated trehalose transporter Tret1 (Bombyx mori OX%3D7091)
Black	chr1	10504061	10504326	ECM2: Extracellular matrix protein 2 (Homo sapiens OX%3D9606)
Black	chr1	10505169	10514932	Beta-1%2C3-glucan-binding protein (Penaeus monodon OX%3D6687)
Black	chr1	10511638	10513577	rimO: Ribosomal protein S12 methylthiotransferase RimO (Opitutus terrae (strain DSM 11246 / JCM 15787 / PB90-1) OX%3D452637)
Black	chr1	10516699	10517453	exbD: Biopolymer transport protein ExbD (Haemophilus ducreyi (strain 35000HP / ATCC 700724) OX%3D233412)
Black	chr1	10529341	10529889	RPOT1-SYL: DNA-directed RNA polymerase 1A (Fragment) (Nicotiana tabacum OX%3D4097)
Black	chr1	10531358	10531690	atpC: ATP synthase epsilon chain (Dichelobacter nodosus (strain VCS1703A) OX%3D246195)
Black	chr1	10547297	10547886	queE: 7-carboxy-7-deazaguanine synthase (Escherichia coli O157:H7 OX%3D83334)
Black	chr1	10572623	10572982	rplY: 50S ribosomal protein L25 (Treponema denticola (strain ATCC 35405 / CIP 103919 / DSM 14222) OX%3D243275)
Black	chr1	10598232	10598514	Non-specific lipid-transfer protein 2 (Prunus armeniaca OX%3D36596)
Black	chr1	10621263	10621876	Mfl546: Probable transcriptional regulatory protein Mfl546 (Mesoplasma florum (strain ATCC 33453 / NBRC 100688 / NCTC 11704 / L1) OX%3D265311)
Black	chr1	10624767	10631957	CRRSP1: Cysteine-rich repeat secretory protein 1 (Arabidopsis thaliana OX%3D3702)
Black	chr1	10649724	10651376	TV0279: UPF0200 protein TV0279 (Thermoplasma volcanium (strain ATCC 51530 / DSM 4299 / JCM 9571 / NBRC 15438 / GSS1) OX%3D273116)
Black	chr1	10656164	10665423	UPF0602 protein C4orf47 homolog (Xenopus laevis OX%3D8355)
Black	chr1	10669546	10669843	ID=chr1-est-106.3
Black	chr1	10683198	10692447	rpl20: 50S ribosomal protein L20%2C plastid (Cuscuta obtusiflora OX%3D437280)
Black	chr1	10695726	10695995	USP2: Ubiquitin carboxyl-terminal hydrolase 2 (Gallus gallus OX%3D9031)
Black	chr1	10695790	10696370	grdA: Glycine/sarcosine/betaine reductase complex component A (Gottschalkia purinilytica OX%3D1503)
Black	chr1	10696287	10696709	ID=chr1-est-107.10
Black	chr1	10716672	10719312	PHAX: Phosphorylated adapter RNA export protein (Gallus gallus OX%3D9031)
Black	chr1	10721559	10724179	EbpIII: Ejaculatory bulb-specific protein 3 (Drosophila melanogaster OX%3D7227)
Black	chr1	10727888	10733243	EbpIII: Ejaculatory bulb-specific protein 3 (Drosophila melanogaster OX%3D7227)
Black	chr1	10737531	10738460	EbpIII: Ejaculatory bulb-specific protein 3 (Drosophila melanogaster OX%3D7227)
Black	chr1	10739817	10740952	EbpIII: Ejaculatory bulb-specific protein 3 (Drosophila melanogaster OX%3D7227)
Black	chr1	10748284	10751987	EbpIII: Ejaculatory bulb-specific protein 3 (Drosophila melanogaster OX%3D7227)
Black	chr1	10753684	10754668	EbpIII: Ejaculatory bulb-specific protein 3 (Drosophila melanogaster OX%3D7227)
Black	chr1	10755461	10761783	tric-1B.1: Trimeric intracellular cation channel type 1B.1 (Caenorhabditis elegans OX%3D6239)
Black	chr1	10763979	10770793	GK5: Putative glycerol kinase 5 (Gallus gallus OX%3D9031)
Black	chr1	10779996	10786254	Aldh3a2: Aldehyde dehydrogenase family 3 member A2 (Mus musculus OX%3D10090)
Black	chr1	10787246	10789404	RPS11: 40S ribosomal protein S11 (Bos taurus OX%3D9913)
Black	chr1	10789634	10793268	Tars1: Threonine--tRNA ligase 1%2C cytoplasmic (Rattus norvegicus OX%3D10116)
Black	chr1	10793507	10793962	ben: Ubiquitin-conjugating enzyme E2 N (Drosophila melanogaster OX%3D7227)
Black	chr1	10795943	10806320	lin-10: Protein lin-10 (Caenorhabditis elegans OX%3D6239)
Black	chr1	10820496	10822465	Kiaa2013: Uncharacterized protein KIAA2013 (Mus musculus OX%3D10090)
Black	chr1	10823131	10826942	thbs1: Thrombospondin-1 (Xenopus laevis OX%3D8355)
Black	chr1	10828573	10828985	CFAP61: Cilia- and flagella-associated protein 61 (Homo sapiens OX%3D9606)
Black	chr1	10829862	10843980	Cfap61: Cilia- and flagella-associated protein 61 (Mus musculus OX%3D10090)
Black	chr1	10844315	10846782	Phm: Peptidylglycine alpha-hydroxylating monooxygenase (Drosophila melanogaster OX%3D7227)
Black	chr1	10850340	10853744	CYP4C1: Cytochrome P450 4C1 (Blaberus discoidalis OX%3D6981)
Black	chr1	10854308	10856563	alien: COP9 signalosome complex subunit 2 (Drosophila melanogaster OX%3D7227)
Black	chr1	10859269	10859798	MJ1283: Uncharacterized protein MJ1283 (Methanocaldococcus jannaschii (strain ATCC 43067 / DSM 2661 / JAL-1 / JCM 10045 / NBRC 100440) OX%3D243232)
Black	chr1	10865163	10886517	hrpk-1: Heterogeneous nuclear ribonucleoprotein K homolog (Caenorhabditis elegans OX%3D6239)
Black	chr1	10865163	10866576	lysmd4: LysM and putative peptidoglycan-binding domain-containing protein 4 (Xenopus laevis OX%3D8355)
Black	chr1	10884343	10886286	adk: Adenylate kinase (Buchnera aphidicola subsp. Cinara cedri (strain Cc) OX%3D372461)
Black	chr1	10888285	10889537	Fkrp: Fukutin-related protein (Mus musculus OX%3D10090)
Black	chr1	10889127	10891590	MYH13: Myosin-13 (Canis lupus familiaris OX%3D9615)
Black	chr1	10892086	10895340	BDP1: Transcription factor TFIIIB component B'' homolog (Homo sapiens OX%3D9606)
Black	chr1	10895523	10898021	GTF3C3: General transcription factor 3C polypeptide 3 (Homo sapiens OX%3D9606)
Black	chr1	10898155	10902083	LIG4: DNA ligase 4 (Homo sapiens OX%3D9606)
Black	chr1	10902881	10905616	Slc24a4: Sodium/potassium/calcium exchanger 4 (Mus musculus OX%3D10090)
Black	chr1	10907421	10912337	ST6GAL1: Beta-galactoside alpha-2%2C6-sialyltransferase 1 (Gallus gallus OX%3D9031)
Black	chr1	10926795	10927816	rpsL: 30S ribosomal protein S12 (Phytoplasma mali (strain AT) OX%3D482235)
Black	chr1	10983287	10990631	HCN3: Potassium/sodium hyperpolarization-activated cyclic nucleotide-gated channel 3 (Homo sapiens OX%3D9606)
Black	chr1	10995076	11005686	HCN4: Potassium/sodium hyperpolarization-activated cyclic nucleotide-gated channel 4 (Oryctolagus cuniculus OX%3D9986)
Black	chr1	14086950	14105533	pnut: Protein peanut (Drosophila melanogaster OX%3D7227)
Black	chr1	14091052	14091410	Insecticidal crystal protein Cry35Ab1 (Bacillus thuringiensis OX%3D1428)
Black	chr1	14095976	14096190	ID=chr1-est-141.1
Black	chr1	14108833	14112587	Cdk10: Cyclin-dependent kinase 10 (Mus musculus OX%3D10090)
Black	chr1	14114877	14116613	Mfsd12: Major facilitator superfamily domain-containing protein 12 (Mus musculus OX%3D10090)
Black	chr1	14128611	14137747	Tanabin (Xenopus laevis OX%3D8355)
Black	chr1	14139758	14141647	AHL26: AT-hook motif nuclear-localized protein 26 (Arabidopsis thaliana OX%3D3702)
Black	chr1	14142549	14146066	C9orf64: Queuosine salvage protein (Homo sapiens OX%3D9606)
Black	chr1	14199558	14202646	ID=chr1-est-142.0
Black	chr1	14208663	14209150	C1orf158: Uncharacterized protein C1orf158 (Homo sapiens OX%3D9606)
Black	chr1	14217235	14223049	SER1: Sericin-1 (Fragment) (Galleria mellonella OX%3D7137)
Black	chr1	14224045	14241563	CG31760: Probable G-protein coupled receptor CG31760 (Drosophila melanogaster OX%3D7227)
Black	chr1	14267524	14269008	wdr89: WD repeat-containing protein 89 homolog (Dictyostelium discoideum OX%3D44689)
Black	chr1	14272656	14274386	pin4: Peptidyl-prolyl cis-trans isomerase NIMA-interacting 4 (Danio rerio OX%3D7955)
Black	chr1	14274362	14281189	Abra: Actin-binding Rho-activating protein (Mus musculus OX%3D10090)
Black	chr1	14283476	14285106	HSCB: Iron-sulfur cluster co-chaperone protein HscB (Homo sapiens OX%3D9606)
Black	chr1	14285107	14290060	PDIA3: Protein disulfide-isomerase A3 (Gallus gallus OX%3D9031)
Black	chr1	14292606	14294585	CG17931: Putative SERF-like protein (Drosophila melanogaster OX%3D7227)
Black	chr1	14301346	14303379	YMR099C: Glucose-6-phosphate 1-epimerase (Saccharomyces cerevisiae (strain ATCC 204508 / S288c) OX%3D559292)
Black	chr1	14348770	14355998	FRMD5: FERM domain-containing protein 5 (Homo sapiens OX%3D9606)
Black	chr1	14355432	14355998	hisE: Phosphoribosyl-ATP pyrophosphatase (Ralstonia solanacearum (strain GMI1000) OX%3D267608)
Black	chr1	14356939	14359263	ZNF569: Zinc finger protein 569 (Homo sapiens OX%3D9606)
Black	chr1	14360964	14364320	Hm13: Minor histocompatibility antigen H13 (Mus musculus OX%3D10090)
Black	chr1	14364321	14365493	SAP30BP: SAP30-binding protein (Homo sapiens OX%3D9606)
Black	chr1	14367182	14372659	ranbp9: Ran-binding protein 9 (Danio rerio OX%3D7955)
Black	chr1	14373274	14401619	Guanine nucleotide-binding protein G(o) subunit alpha (Locusta migratoria OX%3D7004)
Black	chr1	14410414	14412582	Jun: Transcription factor AP-1 (Mus musculus OX%3D10090)
Black	chr1	14413104	14416261	hagh: Hydroxyacylglutathione hydrolase%2C mitochondrial (Danio rerio OX%3D7955)
Black	chr1	14420862	14421378	SEC65: Signal recognition particle SEC65 subunit (Candida glabrata (strain ATCC 2001 / CBS 138 / JCM 3761 / NBRC 0622 / NRRL Y-65) OX%3D284593)
Black	chr1	14425082	14425542	cpcB: C-phycocyanin beta chain (Fragments) (Aphanizomenon flos-aquae OX%3D1176)
Black	chr1	14425884	14432113	DAG1: Dystroglycan (Homo sapiens OX%3D9606)
Black	chr1	14437552	14442898	FDPS: Farnesyl pyrophosphate synthase (Gallus gallus OX%3D9031)
Black	chr1	14443106	14443807	ZNF184: Zinc finger protein 184 (Homo sapiens OX%3D9606)
Black	chr1	14443840	14444584	ZNF836: Zinc finger protein 836 (Homo sapiens OX%3D9606)
Black	chr1	14448635	14450626	CLPP: ATP-dependent Clp protease proteolytic subunit%2C mitochondrial (Homo sapiens OX%3D9606)
Black	chr1	14449801	14451575	wdr83: WD repeat domain-containing protein 83 (Xenopus laevis OX%3D8355)
Black	chr1	14452837	14455976	cert1: Ceramide transfer protein (Xenopus laevis OX%3D8355)
Black	chr1	14456023	14456808	cert1: Ceramide transfer protein (Xenopus tropicalis OX%3D8364)
Black	chr1	14461667	14469209	Poxn: Paired box pox-neuro protein (Drosophila melanogaster OX%3D7227)
Black	chr1	14463019	14463330	argD: Acetylornithine aminotransferase (Lactococcus lactis subsp. lactis (strain IL1403) OX%3D272623)
Black	chr1	14469475	14470054	TMEM52B: Transmembrane protein 52B (Homo sapiens OX%3D9606)
Black	chr1	14471485	14476419	DSPP: Dentin sialophosphoprotein (Homo sapiens OX%3D9606)
Black	chr1	14478811	14493867	EPB41L4A: Band 4.1-like protein 4A (Homo sapiens OX%3D9606)
Black	chr1	14494380	14501945	Rpgrip1l: Protein fantom (Mus musculus OX%3D10090)
Black	chr1	14503595	14506340	Ppig: Peptidyl-prolyl cis-trans isomerase G (Rattus norvegicus OX%3D10116)
Black	chr1	14515733	14516791	GIN4: Serine/threonine-protein kinase GIN4 (Saccharomyces cerevisiae (strain ATCC 204508 / S288c) OX%3D559292)
Black	chr1	14516839	14518059	MIMI_R521: Probable ubiquitin-conjugating enzyme E2 R521 (Acanthamoeba polyphaga mimivirus OX%3D212035)
Black	chr1	14518113	14559445	Unc-89: Obscurin (Drosophila melanogaster OX%3D7227)
Black	chr1	14518275	14519333	Shewmr7_2472: 7-methyl-GTP pyrophosphatase (Shewanella sp. (strain MR-7) OX%3D60481)
Black	chr1	14560271	14576051	Svep1: Sushi%2C von Willebrand factor type A%2C EGF and pentraxin domain-containing protein 1 (Mus musculus OX%3D10090)
Black	chr1	14578070	14578821	nsp1: Nucleoporin nsp1 (Schizosaccharomyces pombe (strain 972 / ATCC 24843) OX%3D284812)
Black	chr1	14580359	14583017	sepp1b: Selenoprotein Pb (Danio rerio OX%3D7955)
Black	chr1	14594438	14598756	Gclc: Glutamate--cysteine ligase (Drosophila melanogaster OX%3D7227)
Black	chr1	14611683	14614719	Garem1: GRB2-associated and regulator of MAPK protein (Mus musculus OX%3D10090)
Black	chr2	15005801	15008325	CNOT9: CCR4-NOT transcription complex subunit 9 (Homo sapiens OX%3D9606)
Black	chr2	15009453	15017927	dre4: FACT complex subunit spt16 (Drosophila melanogaster OX%3D7227)
Black	chr2	15040253	15042866	PDE4A: cAMP-specific 3'%2C5'-cyclic phosphodiesterase 4A (Fragment) (Cavia porcellus OX%3D10141)
Black	chr2	15053199	15053437	rpmD: 50S ribosomal protein L30 (Hyphomonas neptunium (strain ATCC 15444) OX%3D228405)
Black	chr2	15113774	15122157	nae1: NEDD8-activating enzyme E1 regulatory subunit (Danio rerio OX%3D7955)
Black	chr2	15156223	15156518	srb-16: Serpentine receptor class beta-16 (Caenorhabditis elegans OX%3D6239)
Black	chr2	15212921	15213299	alsA: D-allose import ATP-binding protein AlsA (Escherichia coli (strain K12) OX%3D83333)
Black	chr2	15230329	15230858	OPN1SW: Short-wave-sensitive opsin 1 (Bos taurus OX%3D9913)
Black	chr2	15246362	15252999	LURE1.1: Protein LURE 1.1 (Arabidopsis thaliana OX%3D3702)
Black	chr2	15285705	15288235	ycf2-A: Protein Ycf2 (Oenothera parviflora OX%3D482429)
Black	chr2	15303017	15303237	KRTAP25-1: Keratin-associated protein 25-1 (Homo sapiens OX%3D9606)
Black	chr2	15304395	15332006	myt1: Myelin transcription factor 1 (Xenopus laevis OX%3D8355)
Black	chr2	15354826	15361966	rplU: 50S ribosomal protein L21 (Rhodopseudomonas palustris (strain ATCC BAA-98 / CGA009) OX%3D258594)
Black	chr2	15369080	15371955	SPR: Sex peptide receptor (Drosophila melanogaster OX%3D7227)
Black	chr2	15383738	15384146	Kunitz-type serine protease inhibitor HMGS1 (Heteractis magnifica OX%3D38281)
Black	chr2	15387672	15387815	yfbL: Uncharacterized protein YfbL (Escherichia coli (strain K12) OX%3D83333)
Black	chr2	15392584	15392766	SMAC_03666.2: Peptidase M20 domain-containing protein SMAC_03666.2 (Sordaria macrospora (strain ATCC MYA-333 / DSM 997 / K(L3346) / K-hell) OX%3D771870)
Black	chr4	11995042	12005630	Oga: Protein O-GlcNAcase (Rattus norvegicus OX%3D10116)
Black	chr4	12010370	12014219	WDR91: WD repeat-containing protein 91 (Homo sapiens OX%3D9606)
Black	chr4	12014193	12016752	TMEM129: Transmembrane protein 129 (Gallus gallus OX%3D9031)
Black	chr4	12021668	12026764	CSNK1A1: Casein kinase I isoform alpha (Gallus gallus OX%3D9031)
Black	chr4	12039794	12043947	CSNK1A1: Casein kinase I isoform alpha (Bos taurus OX%3D9913)
Black	chr4	12044206	12044826	MRPL21: 39S ribosomal protein L21%2C mitochondrial (Homo sapiens OX%3D9606)
Black	chr4	12045104	12046897	mak16: Protein MAK16 homolog (Xenopus tropicalis OX%3D8364)
Black	chr4	12046894	12049502	IntS13: Integrator complex subunit 13 (Mus musculus OX%3D10090)
Black	chr4	12050814	12054253	SGCE: Epsilon-sarcoglycan (Pongo abelii OX%3D9601)
Black	chr4	12053321	12065607	INPP5A: Inositol polyphosphate-5-phosphatase A (Canis lupus familiaris OX%3D9615)
Black	chr4	12069174	12070569	dennd10: DENN domain-containing protein 10 (Danio rerio OX%3D7955)
Black	chr4	12073044	12084377	XNP: Transcriptional regulator ATRX homolog (Drosophila melanogaster OX%3D7227)
Black	chr4	12085607	12091449	PIK3R4: Phosphoinositide 3-kinase regulatory subunit 4 (Homo sapiens OX%3D9606)
Black	chr4	12091594	12093701	BNIP1: Vesicle transport protein SEC20 (Homo sapiens OX%3D9606)
Black	chr4	12096273	12113574	GHSR: Growth hormone secretagogue receptor type 1 (Oryctolagus cuniculus OX%3D9986)
Black	chr4	12139549	12140483	Npy1r: Neuropeptide Y receptor type 1 (Rattus norvegicus OX%3D10116)
Black	chr4	12140594	12144029	Tsc22d1: TSC22 domain family protein 1 (Mus musculus OX%3D10090)
Black	chr4	12169977	12177215	cfmA: GPI-anchored CFEM domain protein A (Neosartorya fumigata (strain ATCC MYA-4609 / Af293 / CBS 101355 / FGSC A1100) OX%3D330879)
Black	chr4	12180739	12181735	Toxin To10 (Tityus obscurus OX%3D1221240)
Black	chr4	12184166	12189301	NSR1: Nuclear localization sequence-binding protein (Saccharomyces cerevisiae (strain ATCC 204508 / S288c) OX%3D559292)
Black	chr4	12187547	12196181	Capsid protein (Apple chlorotic leaf spot virus (isolate apple) OX%3D73472)
Black	chr4	12189683	12190557	Krtap19-2: Keratin-associated protein 19-2 (Mus musculus OX%3D10090)
Black	chr4	12198077	12201388	infB: Translation initiation factor IF-2 (Anaeromyxobacter sp. (strain Fw109-5) OX%3D404589)
Black	chr4	12201448	12202453	yacH: Uncharacterized protein YacH (Escherichia coli (strain K12) OX%3D83333)
Black	chr4	12203854	12208373	POLR2A: DNA-directed RNA polymerase II subunit RPB1 (Cricetulus griseus OX%3D10029)
Black	chr4	12210243	12215543	POLR2A: DNA-directed RNA polymerase II subunit RPB1 (Homo sapiens OX%3D9606)
Black	chr4	12217320	12222356	WIH1: Cysteine-rich and transmembrane domain-containing protein WIH1 (Arabidopsis thaliana OX%3D3702)
Black	chr4	12223138	12226909	Bowman-Birk type proteinase inhibitors I-A%2C I-B%2C and I-A' (Phaseolus angularis OX%3D3914)
Black	chr4	12231412	12235060	taf11: Transcription initiation factor TFIID subunit 11 (Dictyostelium discoideum OX%3D44689)
Black	chr4	12242751	12254534	tycA: Tyrocidine synthase 1 (Brevibacillus parabrevis OX%3D54914)
Black	chr4	12254944	12255885	SNRPG: Small nuclear ribonucleoprotein G (Bos taurus OX%3D9913)
Black	chr4	12259311	12270729	CG1090: Probable sodium/potassium/calcium exchanger CG1090 (Drosophila melanogaster OX%3D7227)
Black	chr4	12271291	12272951	MJ0352: Uncharacterized protein MJ0352 (Methanocaldococcus jannaschii (strain ATCC 43067 / DSM 2661 / JAL-1 / JCM 10045 / NBRC 100440) OX%3D243232)
Black	chr4	12272957	12281431	CLIP-190: Restin homolog (Drosophila melanogaster OX%3D7227)
Black	chr4	12283367	12292487	DDB_G0290503: Putative leucine-rich repeat-containing protein DDB_G0290503 (Dictyostelium discoideum OX%3D44689)
Black	chr4	12293729	12293971	glcF: Probable glycolate oxidase iron-sulfur subunit (Bacillus subtilis (strain 168) OX%3D224308)
Black	chr4	12309784	12311488	acantho1: Acanthoscurrin-1 (Acanthoscurria gomesiana OX%3D115339)
Black	chr4	12368869	12369454	pxr1: Protein pxr1 (Botryotinia fuckeliana (strain B05.10) OX%3D332648)
Black	chr4	12388370	12400349	trmD: tRNA (guanine-N(1)-)-methyltransferase (Fervidobacterium nodosum (strain ATCC 35602 / DSM 5306 / Rt17-B1) OX%3D381764)
Black	chr4	12412408	12419387	FIBH: Fibroin heavy chain (Bombyx mori OX%3D7091)
Black	chr4	12439655	12455779	Cuticle protein 6 (Blaberus craniifer OX%3D6982)
Black	chr4	12460138	12468379	HtrA2: Serine protease HTRA2%2C mitochondrial (Drosophila willistoni OX%3D7260)
Black	chr4	12468273	12472067	NMNAT1: Nicotinamide/nicotinic acid mononucleotide adenylyltransferase 1 (Bos taurus OX%3D9913)
Black	chr4	12473242	12476113	B4GALT7: Beta-1%2C4-galactosyltransferase 7 (Homo sapiens OX%3D9606)
Black	chr4	12476114	12483353	eIF3-S10: Eukaryotic translation initiation factor 3 subunit A (Aedes aegypti OX%3D7159)
Black	chr4	12483512	12486792	VhaAC45: V-type proton ATPase subunit S1 (Drosophila melanogaster OX%3D7227)
Black	chr4	12486793	12488775	psmb3: Proteasome subunit beta type-3 (Oncorhynchus mykiss OX%3D8022)
Black	chr4	12489448	12490533	NHP2: H/ACA ribonucleoprotein complex subunit 2-like protein (Drosophila yakuba OX%3D7245)
Black	chr4	12493727	12494664	gltX: Glutamate--tRNA ligase (Rhizobium leguminosarum bv. trifolii (strain WSM2304) OX%3D395492)
Black	chr4	12499128	12504603	twk-7: TWiK family of potassium channels protein 7 (Caenorhabditis elegans OX%3D6239)
Black	chr4	12534074	12538780	rev: Protein Rev (Caprine arthritis encephalitis virus (strain Cork) OX%3D11661)
Black	chr7	15697001	15698914	Eif4enif1: Eukaryotic translation initiation factor 4E transporter (Mus musculus OX%3D10090)
Black	chr7	15701439	15705856	DDB_G0285291: Uncharacterized protein DDB_G0285291 (Dictyostelium discoideum OX%3D44689)
Black	chr7	15709184	15718222	hbx5-1: Homeobox protein 5 (Dictyostelium discoideum OX%3D44689)
Black	chr7	15727396	15731861	Ald1: Fructose-bisphosphate aldolase (Drosophila melanogaster OX%3D7227)
Black	chr7	15737564	15738170	ARL6IP4: ADP-ribosylation factor-like protein 6-interacting protein 4 (Gallus gallus OX%3D9031)
Black	chr7	15738214	15740144	slx1a: Structure-specific endonuclease subunit slx1 (Xenopus laevis OX%3D8355)
Black	chr7	15740601	15741809	SPBC16A3.17c: Uncharacterized MFS-type transporter C16A3.17c (Schizosaccharomyces pombe (strain 972 / ATCC 24843) OX%3D284812)
Black	chr7	15744817	15745992	DUO1: DASH complex subunit DUO1 (Kluyveromyces lactis (strain ATCC 8585 / CBS 2359 / DSM 70799 / NBRC 1267 / NRRL Y-1140 / WM37) OX%3D284590)
Black	chr7	15748492	15749550	clpS: ATP-dependent Clp protease adapter protein ClpS (Ruegeria sp. (strain TM1040) OX%3D292414)
Black	chr7	15749985	15756874	med31-a: Mediator of RNA polymerase II transcription subunit 31-A (Xenopus laevis OX%3D8355)
Black	chr7	15758365	15780689	Limulus clotting factor C (Carcinoscorpius rotundicauda OX%3D6848)
Black	chr7	15783051	15790853	GP1: Vegetative cell wall protein gp1 (Chlamydomonas reinhardtii OX%3D3055)
Black	chr7	15791729	15797228	fap1: Fap1 adhesin (Streptococcus parasanguinis OX%3D1318)
Black	chr7	15797931	15801492	Abhd11: Protein ABHD11 (Mus musculus OX%3D10090)
Black	chr7	15801534	15804376	YALI0B20570g: KNR4/SMI1 homolog (Yarrowia lipolytica (strain CLIB 122 / E 150) OX%3D284591)
Black	chr7	15807560	15818986	SMC6: Structural maintenance of chromosomes protein 6 (Homo sapiens OX%3D9606)
Black	chr7	15821760	15825514	DPAGT1: UDP-N-acetylglucosamine--dolichyl-phosphate N-acetylglucosaminephosphotransferase (Cricetulus griseus OX%3D10029)
Black	chr7	15828212	15829624	DPAGT1: UDP-N-acetylglucosamine--dolichyl-phosphate N-acetylglucosaminephosphotransferase (Bos taurus OX%3D9913)
Black	chr7	15830154	15857692	gd: Serine protease gd (Drosophila melanogaster OX%3D7227)
Black	chr7	15860323	15871220	chst11: Carbohydrate sulfotransferase 11 (Danio rerio OX%3D7955)
Black	chr7	15871759	15874749	senju: UDP-galactose transporter senju (Drosophila melanogaster OX%3D7227)
Black	chr7	15875750	15877469	AAEL011121: O-glucosyltransferase rumi homolog (Aedes aegypti OX%3D7159)
Black	chr7	15877601	15879890	ttn-1: Titin homolog (Caenorhabditis elegans OX%3D6239)
Black	chr7	15880174	15882007	ZNF316: Zinc finger protein 316 (Homo sapiens OX%3D9606)
Black	chr7	15882455	15885290	proteins factor 2 (Xenopus laevis OX%3D8355)
Black	chr7	16038652	16041903	CCDC77: Coiled-coil domain-containing protein 77 (Homo sapiens OX%3D9606)
Black	chr7	16042231	16046329	UTP15: U3 small nucleolar RNA-associated protein 15 homolog (Gallus gallus OX%3D9031)
Black	chr7	16045062	16057463	ry: Xanthine dehydrogenase (Drosophila melanogaster OX%3D7227)
Black	chr7	16058954	16065258	DDB_G0279979: Uncharacterized protein DDB_G0279979 (Dictyostelium discoideum OX%3D44689)
Black	chr7	16067043	16076902	Lsd-1: Lipid storage droplets surface-binding protein 1 (Drosophila melanogaster OX%3D7227)
Black	chr7	16078112	16090592	Arginase%2C hepatic (Lithobates catesbeianus OX%3D8400)
Black	chr7	16091397	16095489	Ankrd28: Serine/threonine-protein phosphatase 6 regulatory ankyrin repeat subunit A (Mus musculus OX%3D10090)
Black	chr7	16104447	16114258	sgg: Protein kinase shaggy (Drosophila melanogaster OX%3D7227)
Black	chr7	16114337	16116174	rsmA: Ribosomal RNA small subunit methyltransferase A (Enterobacter sp. (strain 638) OX%3D399742)
Black	chr7	16115175	16134835	Gr64f: Gustatory receptor for sugar taste 64f (Drosophila melanogaster OX%3D7227)
Black	chr7	16119542	16127480	Putative uncharacterized protein FLJ43944 (Homo sapiens OX%3D9606)
Black	chr7	16140433	16145614	PTMS: Parathymosin (Homo sapiens OX%3D9606)
Black	chr7	16151146	16153866	Akt1: RAC serine/threonine-protein kinase (Drosophila melanogaster OX%3D7227)
Black	chr7	16154960	16161169	Nprl3: GATOR complex protein NPRL3 (Mus musculus OX%3D10090)
Black	chr7	16178015	16178276	Glutenin%2C high molecular weight subunit PC256 (Fragment) (Triticum aestivum OX%3D4565)
Black	chr7	16189255	16195194	Alpha-actinin (Dermatophagoides farinae OX%3D6954)
Black	chr7	16194532	16195210	alpha-Man-Ia: Mannosyl-oligosaccharide alpha-1%2C2-mannosidase IA (Drosophila melanogaster OX%3D7227)
Black	chr7	16205858	16219862	SORL1: Sortilin-related receptor (Homo sapiens OX%3D9606)
Black	chr7	16220631	16227149	ZNF484: Zinc finger protein 484 (Homo sapiens OX%3D9606)
Black	chr7	16230438	16243599	Rap1gap: Rap1 GTPase-activating protein 1 (Mus musculus OX%3D10090)
Black	chr7	16251819	16255000	sraP: Serine-rich adhesin for platelets (Staphylococcus aureus (strain COL) OX%3D93062)
Black	chr10	10567825	10622285	Rxfp2: Relaxin receptor 2 (Mus musculus OX%3D10090)
Black	chr10	10622717	10629178	ndc80: Kinetochore protein NDC80 homolog (Xenopus tropicalis OX%3D8364)
Black	chr10	10632346	10652409	PNC1: Nicotinamidase (Saccharomyces cerevisiae (strain ATCC 204508 / S288c) OX%3D559292)
Black	chr10	10656867	10663554	TASP1: Threonine aspartase 1 (Homo sapiens OX%3D9606)
Black	chr10	10663510	10665241	Thoc7: THO complex subunit 7 homolog (Mus musculus OX%3D10090)
Black	chr10	10665985	10667628	alkbh6: Alpha-ketoglutarate-dependent dioxygenase alkB homolog 6 (Danio rerio OX%3D7955)
Black	chr10	10667629	10668641	dss-1: Probable 26S proteasome complex subunit dss-1 (Caenorhabditis briggsae OX%3D6238)
Black	chr10	10669414	10669882	dcuA: Anaerobic C4-dicarboxylate transporter DcuA (Helicobacter pylori (strain ATCC 700392 / 26695) OX%3D85962)
Black	chr10	10669816	10674795	SRP40: Suppressor protein SRP40 (Saccharomyces cerevisiae (strain ATCC 204508 / S288c) OX%3D559292)
Black	chr10	10673731	10677911	nipblb: Nipped-B-like protein B (Danio rerio OX%3D7955)
Black	chr10	10678739	10683160	TUB-2: Tubulin beta-2 chain (Echinococcus multilocularis OX%3D6211)
Black	chr10	10802218	10802945	Beta-insect excitatory toxin LqhIT1d (Leiurus hebraeus OX%3D6884)
Black	chr10	10811576	10812316	let-653: Protein let-653 (Caenorhabditis elegans OX%3D6239)
Black	chr10	10817514	10819318	tat: Protein Tat (Human immunodeficiency virus type 1 group N (isolate YBF30) OX%3D388818)
Black	chr10	10826763	10840501	AGAP010343: CTL-like protein 2 (Anopheles gambiae OX%3D7165)
Black	chr10	10840502	10858098	Crag: DENN domain-containing protein Crag (Drosophila melanogaster OX%3D7227)
Black	chr10	10840550	10843181	cut1: Separin (Schizosaccharomyces pombe (strain 972 / ATCC 24843) OX%3D284812)
Black	chr10	10859445	10862553	NUDT12: Peroxisomal NADH pyrophosphatase NUDT12 (Macaca fascicularis OX%3D9541)
Black	chr10	10863013	10868689	DDX52: Probable ATP-dependent RNA helicase DDX52 (Bos taurus OX%3D9913)
Black	chr10	10869905	10873278	DNM1L: Dynamin-1-like protein (Bos taurus OX%3D9913)
Black	chr10	10874818	10882318	SGK3: Serine/threonine-protein kinase Sgk3 (Homo sapiens OX%3D9606)
Black	chr10	10885000	10899546	FASN: Fatty acid synthase (Gallus gallus OX%3D9031)
Black	chr10	10901692	10921711	HMCN2: Hemicentin-2 (Homo sapiens OX%3D9606)
Black	chr10	10923647	10925141	NUF2: Kinetochore protein NUF2 homolog (Arabidopsis thaliana OX%3D3702)
Black	chr10	10930577	10939730	greA: Transcription elongation factor GreA (Caldanaerobacter subterraneus subsp. tengcongensis (strain DSM 15242 / JCM 11007 / NBRC 100824 / MB4) OX%3D273068)
Black	chr10	10975452	10976048	rpmG1: 50S ribosomal protein L33 1 (Lactobacillus paracasei (strain ATCC 334 / BCRC 17002 / CIP 107868 / KCTC 3260 / NRRL B-441) OX%3D321967)
Black	chr10	10976482	10976831	Bowman-Birk type proteinase inhibitor A-II (Arachis hypogaea OX%3D3818)
Black	chr10	10984021	10987494	samkC: Probable serine/threonine-protein kinase samkC (Dictyostelium discoideum OX%3D44689)
Black	chr10	11004758	11004868	CMTM5: CKLF-like MARVEL transmembrane domain-containing protein 5 (Homo sapiens OX%3D9606)
Black	chr10	11004870	11006744	PXR1: Protein PXR1 (Lodderomyces elongisporus (strain ATCC 11503 / CBS 2605 / JCM 1781 / NBRC 1676 / NRRL YB-4239) OX%3D379508)
Black	chr10	11015195	11025443	rpsU3: 30S ribosomal protein S21 3 (Trichormus variabilis (strain ATCC 29413 / PCC 7937) OX%3D240292)
Black	chr10	11015225	11025450	pgl: Polygalacturonase (Rhizobium radiobacter OX%3D358)
Black	chr10	11034291	11035463	rad50: DNA double-strand break repair Rad50 ATPase (Methanopyrus kandleri (strain AV19 / DSM 6324 / JCM 9639 / NBRC 100938) OX%3D190192)
Black	chr10	11046551	11046816	ID=chr10-est-110.5
Black	chr10	11060020	11062131	MARCKS: Myristoylated alanine-rich C-kinase substrate (Gallus gallus OX%3D9031)
Black	chr10	11079970	11083802	KATNA1: Katanin p60 ATPase-containing subunit A1 (Strongylocentrotus purpuratus OX%3D7668)
Black	chr10	11149942	11175892	osa: Trithorax group protein osa (Drosophila melanogaster OX%3D7227)
Black	chr10	11176623	11176883	Weak neurotoxin E3 (Fragment) (Micrurus pyrrhocryptus OX%3D129468)
Black	chr10	11181225	11182800	l(2)efl: Protein lethal(2)essential for life (Drosophila melanogaster OX%3D7227)
Black	chr10	11189167	11189862	emc3: ER membrane protein complex subunit 3 (Danio rerio OX%3D7955)
Black	chr10	11247442	11251957	qvr: Protein quiver (Drosophila erecta OX%3D7220)
Black	chr10	11253830	11259564	Uncharacterized protein IRL3 (Human cytomegalovirus (strain AD169) OX%3D10360)
Black	chr10	11258421	11259443	jagn: Protein jagunal (Drosophila pseudoobscura pseudoobscura OX%3D46245)
Black	chr10	11259877	11264378	Rabggta: Geranylgeranyl transferase type-2 subunit alpha (Mus musculus OX%3D10090)
Black	chr10	11266592	11275000	brm: ATP-dependent helicase brm (Drosophila melanogaster OX%3D7227)
Black	chr10	12610571	12617917	fnkC: Probable inactive serine/threonine-protein kinase fnkC (Dictyostelium discoideum OX%3D44689)
Black	chr10	12645207	12648971	Tollo: Toll-like receptor Tollo (Drosophila melanogaster OX%3D7227)
Black	chr10	12696246	12696586	UPF0547 protein C16orf87 homolog (Xenopus laevis OX%3D8355)
Black	chr10	12713916	12714323	ndhF: NAD(P)H-quinone oxidoreductase subunit 5%2C chloroplastic (Cycas taitungensis OX%3D54799)
Black	chr10	12824560	12826163	Tctex1d1: Tctex1 domain-containing protein 1 (Mus musculus OX%3D10090)
Black	chr10	12832106	12832300	Tubulin alpha-1 chain (Fragment) (Gallus gallus OX%3D9031)
Black	chr10	12857106	12858709	ORF IV: Probable capsid protein (Carnation etched ring virus OX%3D10640)
Black	chr10	12960631	12961022	xseB: Exodeoxyribonuclease 7 small subunit (Bacillus licheniformis (strain ATCC 14580 / DSM 13 / JCM 2505 / NBRC 12200 / NCIMB 9375 / NRRL NRS-1264 / Gibson 46) OX%3D279010)
Black	chr10	12972627	12976492	Toll-6: Toll-like receptor 6 (Drosophila melanogaster OX%3D7227)
Black	chr10	12983168	12983667	VQ18: VQ motif-containing protein 18 (Arabidopsis thaliana OX%3D3702)
Black	chr10	13063911	13064166	B0244.4: Putative G-protein coupled receptor B0244.4 (Caenorhabditis elegans OX%3D6239)
Black	chr10	13065688	13066095	rpsT: 30S ribosomal protein S20 (Flavobacterium psychrophilum (strain JIP02/86 / ATCC 49511) OX%3D402612)
Black	chr10	13071024	13073976	ETT1: Enhancer of translation termination 1 (Candida albicans (strain WO-1) OX%3D294748)
Black	chr10	13078933	13080143	UPF3B: Regulator of nonsense transcripts 3B (Homo sapiens OX%3D9606)
Black	chr10	13092823	13093346	groL: 60 kDa chaperonin (Tsukamurella tyrosinosolvens OX%3D57704)
Black	chr10	13112965	13121772	MM_2675: Uncharacterized serpin-like protein MM_2675 (Methanosarcina mazei (strain ATCC BAA-159 / DSM 3647 / Goe1 / Go1 / JCM 11833 / OCM 88) OX%3D192952)
Black	chr10	13163588	13164283	rpl22: 50S ribosomal protein L22%2C plastid (Euglena longa OX%3D3037)
Black	chr10	13171232	13176900	agpat9l: Glycerol-3-phosphate acyltransferase 3-like (Danio rerio OX%3D7955)
Black	chr12	3875436	3896104	DDR2: Discoidin domain-containing receptor 2 (Homo sapiens OX%3D9606)
Black	chr12	3898746	3904325	XRCC6: X-ray repair cross-complementing protein 6 (Homo sapiens OX%3D9606)
Black	chr12	3904487	3911457	proA: Profilin-1 (Dictyostelium discoideum OX%3D44689)
Black	chr12	3934162	3934894	Teretoxin Tan14.1 (Cinguloterebra anilis OX%3D553697)
Black	chr12	3940215	3946521	mpp7: MAGUK p55 subfamily member 7 (Danio rerio OX%3D7955)
Black	chr12	3946687	3950177	mpp7: MAGUK p55 subfamily member 7 (Xenopus tropicalis OX%3D8364)
Black	chr12	3951129	3952803	Rbp1: RNA-binding protein 1 (Drosophila melanogaster OX%3D7227)
Black	chr12	3954042	3964100	mfsd6a: Major facilitator superfamily domain-containing protein 6-A (Danio rerio OX%3D7955)
Black	chr12	3956484	3956786	Z: RING finger protein Z (Lassa virus (strain Mouse/Sierra Leone/Josiah/1976) OX%3D11622)
Black	chr12	3966906	3970287	MT-ND4L: NADH-ubiquinone oxidoreductase chain 4L (Ornithorhynchus anatinus OX%3D9258)
Black	chr12	3967909	3971471	br: Broad-complex core protein isoform 6 (Drosophila melanogaster OX%3D7227)
Black	chr12	3972388	3975094	eIF1: Eukaryotic translation initiation factor eIF1 (Anopheles gambiae OX%3D7165)
Black	chr12	3972389	3973150	DBI: Acyl-CoA-binding protein (Anas platyrhynchos OX%3D8839)
Black	chr12	3975315	3977956	AGAP009593: Zinc carboxypeptidase A 1 (Anopheles gambiae OX%3D7165)
Black	chr12	3980411	3989139	CG17633: Zinc carboxypeptidase A 1 (Drosophila melanogaster OX%3D7227)
Black	chr12	3989246	3990030	AGAP009593: Zinc carboxypeptidase A 1 (Anopheles gambiae OX%3D7165)
Black	chr12	3990418	3993460	nae1: NEDD8-activating enzyme E1 regulatory subunit (Xenopus laevis OX%3D8355)
Black	chr12	3998338	4004694	Vapa: Vesicle-associated membrane protein-associated protein A (Rattus norvegicus OX%3D10116)
Black	chr12	4004558	4009998	dscc1: Sister chromatid cohesion protein DCC1 (Danio rerio OX%3D7955)
Black	chr12	4031365	4033067	yacG: DNA gyrase inhibitor YacG (Aeromonas hydrophila subsp. hydrophila (strain ATCC 7966 / DSM 30187 / JCM 1027 / KCTC 2358 / NCIMB 9240) OX%3D380703)
Black	chr12	4034488	4044561	PRMT5: Protein arginine N-methyltransferase 5 (Oryza sativa subsp. japonica OX%3D39947)
Black	chr12	4034683	4040754	Dock7: Dedicator of cytokinesis protein 7 (Mus musculus OX%3D10090)
Black	chr12	4045145	4047511	ppl: Glycine cleavage system H protein%2C mitochondrial (Drosophila melanogaster OX%3D7227)
Black	chr12	4065422	4068596	AcCoAS: Acetyl-coenzyme A synthetase (Drosophila melanogaster OX%3D7227)
Black	chr12	4071651	4073266	beg: Probable malonyl-CoA-acyl carrier protein transacylase%2C mitochondrial (Drosophila melanogaster OX%3D7227)
Black	chr12	4073954	4076045	Zzz3: ZZ-type zinc finger-containing protein 3 (Mus musculus OX%3D10090)
Black	chr12	4074797	4078889	Prisilkin-39 (Pinctada fucata OX%3D50426)
Black	chr12	4084359	4090272	miox: Inositol oxygenase (Danio rerio OX%3D7955)
Black	chr12	4087045	4093341	hag: Flagellin (Bacillus subtilis (strain 168) OX%3D224308)
Black	chr12	4093430	4094948	NDUFS3: NADH dehydrogenase [ubiquinone] iron-sulfur protein 3%2C mitochondrial (Bos taurus OX%3D9913)
Black	chr12	4096816	4099711	bab2: Protein bric-a-brac 2 (Drosophila melanogaster OX%3D7227)
Black	chr12	4102825	4119029	cnot1: CCR4-NOT transcription complex subunit 1 (Xenopus tropicalis OX%3D8364)
Black	chr12	4118584	4119798	rpsD: 30S ribosomal protein S4 (Carsonella ruddii (strain PV) OX%3D387662)
Black	chr12	4119307	4120939	Gpr107: Protein GPR107 (Rattus norvegicus OX%3D10116)
Black	chr12	4121419	4124088	GPR107: Protein GPR107 (Homo sapiens OX%3D9606)
Black	chr12	4124111	4126540	AGAP005542: Queuine tRNA-ribosyltransferase accessory subunit 2 (Anopheles gambiae OX%3D7165)
Black	chr12	4151514	4157729	Atg13: Autophagy-related protein 13 homolog (Drosophila melanogaster OX%3D7227)
Black	chr12	4161802	4165831	serS: Serine--tRNA ligase (Thermococcus gammatolerans (strain DSM 15229 / JCM 11827 / EJ3) OX%3D593117)
Black	chr12	4248699	4253180	hnrnpc: Heterogeneous nuclear ribonucleoprotein C (Xenopus laevis OX%3D8355)
Black	chr12	4287215	4302087	Znf296: Zinc finger protein 296 (Mus musculus OX%3D10090)
Black	chr12	4307649	4307945	rpsH: 30S ribosomal protein S8 (Pelotomaculum thermopropionicum (strain DSM 13744 / JCM 10971 / SI) OX%3D370438)
Black	chr12	4313689	4314568	TAS2R46: Taste receptor type 2 member 46 (Gorilla gorilla gorilla OX%3D9595)
Black	chr12	4318879	4320325	YPR059C: Putative uncharacterized protein YPR059C (Saccharomyces cerevisiae (strain ATCC 204508 / S288c) OX%3D559292)
Black	chr12	4324182	4330392	NVL: Nuclear valosin-containing protein-like (Homo sapiens OX%3D9606)
Black	chr12	4332944	4333649	dnaA: Chromosomal replication initiator protein DnaA (Prochlorococcus marinus (strain AS9601) OX%3D146891)
Black	chr12	4333291	4340566	Siwi: Piwi-like protein Siwi (Bombyx mori OX%3D7091)
Black	chr12	4334925	4335868	AlaRS: Alanine--tRNA ligase%2C cytoplasmic (Drosophila melanogaster OX%3D7227)
Black	chr12	4336286	4342081	ftsY: Signal recognition particle receptor FtsY (Buchnera aphidicola subsp. Schizaphis graminum (strain Sg) OX%3D198804)
Black	chr12	4341362	4341575	SBH1: Sphinganine C4-monooxygenase 1 (Arabidopsis thaliana OX%3D3702)
Black	chr12	4342125	4350035	Conotoxin TsMSGL-2 (Conus tessulatus OX%3D101317)
Black	chr12	4342502	4343093	PHUM603690: Sensory neuron membrane protein 1 (Pediculus humanus subsp. corporis OX%3D121224)
Black	chr12	4352281	4358000	csmI: Chlorosome protein I (Chlorobaculum tepidum (strain ATCC 49652 / DSM 12025 / NBRC 103806 / TLS) OX%3D194439)
Black	chr1	3578900	3579354	E6: Protein E6 (Human papillomavirus type 26 OX%3D333762)
Black	chr1	3582205	3582637	rimM: Ribosome maturation factor RimM (Prochlorococcus marinus (strain AS9601) OX%3D146891)
Black	chr1	3757194	3764279	nuoH: NADH-quinone oxidoreductase subunit H (Erythrobacter litoralis (strain HTCC2594) OX%3D314225)
Black	chr1	3811385	3811570	RPS25: 40S ribosomal protein S25 (Branchiostoma belcheri OX%3D7741)
Black	chr1	3904597	3929006	rpoN: DNA-directed RNA polymerase subunit N (Haloarcula marismortui (strain ATCC 43049 / DSM 3752 / JCM 8966 / VKM B-1809) OX%3D272569)
Black	chr1	3945382	3945725	RSF1: Respiration factor 1 (Saccharomyces cerevisiae (strain YJM789) OX%3D307796)
Black	chr1	3949031	3960816	Gp210: Nuclear pore membrane glycoprotein 210 (Drosophila melanogaster OX%3D7227)
Black	chr1	3964318	3969815	nuoH: NADH-quinone oxidoreductase subunit H (Dinoroseobacter shibae (strain DSM 16493 / NCIMB 14021 / DFL 12) OX%3D398580)
Black	chr1	3997956	4001574	pth: Peptidyl-tRNA hydrolase (Alkaliphilus oremlandii (strain OhILAs) OX%3D350688)
Black	chr1	4007041	4007276	P2A12: F-box protein PP2-A12 (Arabidopsis thaliana OX%3D3702)
Black	chr1	4064730	4065089	metN1: Methionine import ATP-binding protein MetN 1 (Oenococcus oeni (strain ATCC BAA-331 / PSU-1) OX%3D203123)
Black	chr1	5760001	5760453	mahj: Protein mahjong (Drosophila melanogaster OX%3D7227)
Black	chr1	5761972	5765394	DDB_G0271670: Uncharacterized protein DDB_G0271670 (Dictyostelium discoideum OX%3D44689)
Black	chr1	5768031	5770965	Sat1: Diamine acetyltransferase 1 (Mus musculus OX%3D10090)
Black	chr1	5772418	5782742	foxj1a: Forkhead box protein J1-A (Danio rerio OX%3D7955)
Black	chr1	5787175	5792347	SRSF2: Serine/arginine-rich splicing factor 2 (Gallus gallus OX%3D9031)
Black	chr1	5793031	5795069	RRS1: Ribosome biogenesis regulatory protein homolog (Homo sapiens OX%3D9606)
Black	chr1	5795597	5800383	KCNJ5: G protein-activated inward rectifier potassium channel 4 (Homo sapiens OX%3D9606)
Black	chr1	5801348	5801701	ylbP: Uncharacterized N-acetyltransferase YlbP (Bacillus subtilis (strain 168) OX%3D224308)
Black	chr1	5807211	5813101	KCNJ12: ATP-sensitive inward rectifier potassium channel 12 (Gallus gallus OX%3D9031)
Black	chr1	5820919	5821239	recA: Protein RecA (Wigglesworthia glossinidia brevipalpis OX%3D36870)
Black	chr1	5846507	5863174	G-protein coupled receptor GRL101 (Lymnaea stagnalis OX%3D6523)
Black	chr1	5867137	5874959	Lrp1: Prolow-density lipoprotein receptor-related protein 1 (Mus musculus OX%3D10090)
Black	chr1	5980694	5982837	MDH1: Malate dehydrogenase%2C cytoplasmic (Sus scrofa OX%3D9823)
Black	chr1	5984012	5986363	Echdc3: Enoyl-CoA hydratase domain-containing protein 3%2C mitochondrial (Rattus norvegicus OX%3D10116)
Black	chr1	5995395	5997458	SSP2: Sporozoite surface protein 2 (Plasmodium yoelii yoelii OX%3D73239)
Black	chr1	6003752	6004884	Defa9: Alpha-defensin 9 (Mus musculus OX%3D10090)
Black	chr1	6007477	6008222	Potassium channel toxin alpha-KTx 17.1 (Mesobuthus martensii OX%3D34649)
Black	chr1	6009818	6016673	wipi2: WD repeat domain phosphoinositide-interacting protein 2 (Xenopus laevis OX%3D8355)
Black	chr1	6018051	6032050	CYP15A1: Methyl farnesoate epoxidase (Diploptera punctata OX%3D6984)
Black	chr1	6021298	6022652	slc5a8: Sodium-coupled monocarboxylate transporter 1 (Xenopus tropicalis OX%3D8364)
Black	chr1	6028277	6040041	slc5a8: Sodium-coupled monocarboxylate transporter 1 (Danio rerio OX%3D7955)
Black	chr1	6040733	6041765	rpl18e: 50S ribosomal protein L18e (Thermoplasma volcanium (strain ATCC 51530 / DSM 4299 / JCM 9571 / NBRC 15438 / GSS1) OX%3D273116)
Black	chr1	6043599	6045859	ENG1: Endo-1%2C3(4)-beta-glucanase 1 (Candida albicans (strain SC5314 / ATCC MYA-2876) OX%3D237561)
Black	chr1	6045860	6050876	TMEM252: Transmembrane protein 252 (Homo sapiens OX%3D9606)
Black	chr1	6052038	6057350	eIF3-S9: Eukaryotic translation initiation factor 3 subunit B (Bombyx mori OX%3D7091)
Black	chr1	6061142	6064524	Mipp1: Multiple inositol polyphosphate phosphatase 1 (Drosophila melanogaster OX%3D7227)
Black	chr1	6064655	6067465	Polr3e: DNA-directed RNA polymerase III subunit RPC5 (Mus musculus OX%3D10090)
Black	chr1	6067276	6071782	vps18: Vacuolar protein sorting-associated protein 18 homolog (Danio rerio OX%3D7955)
Black	chr1	6076162	6087069	KCTD5: BTB/POZ domain-containing protein KCTD5 (Bos taurus OX%3D9913)
Black	chr1	6087070	6096083	nde1-a: Nuclear distribution protein nudE homolog 1-A (Xenopus laevis OX%3D8355)
Black	chr1	6098109	6100865	Pigq: Phosphatidylinositol N-acetylglucosaminyltransferase subunit Q (Mus musculus OX%3D10090)
Black	chr1	6100853	6105570	brat1: BRCA1-associated ATM activator 1 (Danio rerio OX%3D7955)
Black	chr1	6105730	6106736	lamtor2-b: Ragulator complex protein LAMTOR2-B (Xenopus laevis OX%3D8355)
Black	chr1	6109347	6113546	TPRXL: Putative protein TPRXL (Homo sapiens OX%3D9606)
Black	chr1	6113704	6114246	ID=chr1-est-61.7
Black	chr1	6116796	6120036	CLCN7: H(+)/Cl(-) exchange transporter 7 (Homo sapiens OX%3D9606)
Black	chr1	6120003	6126851	Slc26a11: Sodium-independent sulfate anion transporter (Mus musculus OX%3D10090)
Black	chr1	6128196	6132123	Srpk2: SRSF protein kinase 2 (Mus musculus OX%3D10090)
Black	chr1	6139020	6145702	Desi1: Desumoylating isopeptidase 1 (Mus musculus OX%3D10090)
Black	chr1	6145933	6146052	BLI1: Biogenesis of lysosome-related organelles complex 1 subunit BLI1 (Ashbya gossypii (strain ATCC 10895 / CBS 109.51 / FGSC 9923 / NRRL Y-1056) OX%3D284811)
Black	chr1	6147395	6148673	Allergen Api g 5 (Fragments) (Apium graveolens OX%3D4045)
Black	chr1	6148853	6151210	cnpy4: Protein canopy 4 (Danio rerio OX%3D7955)
Black	chr1	6148981	6149319	MRPS33: 28S ribosomal protein S33%2C mitochondrial (Homo sapiens OX%3D9606)
Black	chr1	6151240	6156846	macrophage differentiation factor (Homo sapiens OX%3D9606)
Black	chr1	6151514	6152383	AUH: Methylglutaconyl-CoA hydratase%2C mitochondrial (Homo sapiens OX%3D9606)
Black	chr1	6156918	6158263	COQ3: Ubiquinone biosynthesis O-methyltransferase%2C mitochondrial (Arabidopsis thaliana OX%3D3702)
Black	chr1	6159056	6164592	Fopnl: LisH domain-containing protein FOPNL (Xenopus laevis OX%3D8355)
Black	chr1	6166409	6171497	F8a1: 40-kDa huntingtin-associated protein (Mus musculus OX%3D10090)
Black	chr1	6216546	6217925	xpt: Xanthine phosphoribosyltransferase (Alkaliphilus metalliredigens (strain QYMF) OX%3D293826)
Black	chr1	6234268	6234681	rpsC: 30S ribosomal protein S3 (Finegoldia magna (strain ATCC 29328) OX%3D334413)
Black	chr1	6278225	6278534	CASP-like protein 1 (Picea sitchensis OX%3D3332)
Black	chr1	6300315	6316719	Baiap2l1: Brain-specific angiogenesis inhibitor 1-associated protein 2-like protein 1 (Mus musculus OX%3D10090)
Black	chr1	9825417	9825762	ctaB: Protoheme IX farnesyltransferase (Bdellovibrio bacteriovorus (strain ATCC 15356 / DSM 50701 / NCIB 9529 / HD100) OX%3D264462)
Black	chr1	9828839	9832816	PGAP1: GPI inositol-deacylase (Homo sapiens OX%3D9606)
Black	chr1	9834378	9835090	his-2: Histone H3 (Caenorhabditis elegans OX%3D6239)
Black	chr1	9837806	9842019	RTC1: Restriction of telomere capping protein 1 (Candida glabrata (strain ATCC 2001 / CBS 138 / JCM 3761 / NBRC 0622 / NRRL Y-65) OX%3D284593)
Black	chr1	9842529	9844627	TyrRS-m: Tyrosine--tRNA ligase%2C mitochondrial (Drosophila melanogaster OX%3D7227)
Black	chr1	9846013	9853546	CCDC40: Coiled-coil domain-containing protein 40 (Homo sapiens OX%3D9606)
Black	chr1	9870428	9870966	MIMI_R474: Uncharacterized protein R474 (Acanthamoeba polyphaga mimivirus OX%3D212035)
Black	chr1	9872580	9872831	selO: Protein adenylyltransferase SelO (Burkholderia lata (strain ATCC 17760 / DSM 23089 / LMG 22485 / NCIMB 9086 / R18194 / 383) OX%3D482957)
Black	chr1	9894535	9894777	hspQ: Heat shock protein HspQ (Salmonella agona (strain SL483) OX%3D454166)
Black	chr1	9899758	9901036	ssb: Single-stranded DNA-binding protein (Onion yellows phytoplasma (strain OY-M) OX%3D262768)
Black	chr1	9920634	9920941	rplR: 50S ribosomal protein L18 (Campylobacter hominis (strain ATCC BAA-381 / LMG 19568 / NCTC 13146 / CH001A) OX%3D360107)
Black	chr1	9979949	9980467	Or59b: Odorant receptor 59b (Drosophila melanogaster OX%3D7227)
Black	chr1	9980053	9980406	DIG2: Down-regulator of invasive growth 2 (Saccharomyces cerevisiae (strain ATCC 204508 / S288c) OX%3D559292)
Black	chr1	9980456	9980768	DIB1: Spliceosomal protein DIB1 (Candida glabrata (strain ATCC 2001 / CBS 138 / JCM 3761 / NBRC 0622 / NRRL Y-65) OX%3D284593)
Black	chr1	9987851	10024846	Cacna1g: Voltage-dependent T-type calcium channel subunit alpha-1G (Rattus norvegicus OX%3D10116)
Black	chr1	10029509	10031741	Luc7l3: Luc7-like protein 3 (Mus musculus OX%3D10090)
Black	chr1	10031796	10035416	TSEN54: tRNA-splicing endonuclease subunit Sen54 (Homo sapiens OX%3D9606)
Black	chr1	10033525	10035074	DDB_G0270170: Bromodomain-containing protein DDB_G0270170 (Dictyostelium discoideum OX%3D44689)
Black	chr1	10035868	10038008	cptp: Ceramide-1-phosphate transfer protein (Danio rerio OX%3D7955)
Black	chr1	10038009	10041237	zgc:55781: UPF0415 protein C7orf25 homolog (Danio rerio OX%3D7955)
Black	chr1	10040360	10045438	Wdsub1: WD repeat%2C SAM and U-box domain-containing protein 1 (Rattus norvegicus OX%3D10116)
Black	chr1	10055763	10060916	USO1: Intracellular protein transport protein USO1 (Saccharomyces cerevisiae (strain ATCC 204508 / S288c) OX%3D559292)
Black	chr1	10059005	10062542	At5g04045: Defensin-like protein 301 (Arabidopsis thaliana OX%3D3702)
Black	chr1	10062543	10065329	nadK1: NAD kinase 1 (Prochlorococcus marinus subsp. pastoris (strain CCMP1986 / NIES-2087 / MED4) OX%3D59919)
Black	chr1	10069040	10069312	Cdk2ap2: Cyclin-dependent kinase 2-associated protein 2 (Mus musculus OX%3D10090)
Black	chr1	10072450	10078965	CUL2: Cullin-2 (Homo sapiens OX%3D9606)
Black	chr1	10081383	10085534	galt-1: Beta-1%2C4-galactosyltransferase galt-1 (Caenorhabditis elegans OX%3D6239)
Black	chr1	10085415	10095251	BTAF1: TATA-binding protein-associated factor 172 (Homo sapiens OX%3D9606)
Black	chr1	10095252	10096614	Nol12: Nucleolar protein 12 (Mus musculus OX%3D10090)
Black	chr1	10097370	10097867	NTHL1: Endonuclease III-like protein 1 (Gallus gallus OX%3D9031)
Black	chr1	10098412	10100023	MPG: DNA-3-methyladenine glycosylase (Homo sapiens OX%3D9606)
Black	chr1	10101472	10104487	RpL3: 60S ribosomal protein L3 (Drosophila melanogaster OX%3D7227)
Black	chr1	10109285	10114488	Dspp: Dentin sialophosphoprotein (Rattus norvegicus OX%3D10116)
Black	chr1	10115321	10119523	SLC25A27: Mitochondrial uncoupling protein 4 (Homo sapiens OX%3D9606)
Black	chr1	10119509	10122165	drk: Protein E(sev)2B (Drosophila simulans OX%3D7240)
Black	chr1	10124483	10128651	Eukaryotic translation initiation factor 3 subunit D (Nasonia vitripennis OX%3D7425)
Black	chr1	10128266	10130912	THA2: Probable low-specificity L-threonine aldolase 2 (Arabidopsis thaliana OX%3D3702)
Black	chr1	10130913	10135539	DRG2: Developmentally-regulated GTP-binding protein 2 (Homo sapiens OX%3D9606)
Black	chr1	10133520	10135441	Mettl3: N6-adenosine-methyltransferase MT-A70-like protein (Drosophila melanogaster OX%3D7227)
Black	chr1	10135920	10138980	Rab40c: Ras-related protein Rab-40C (Mus musculus OX%3D10090)
Black	chr1	10139455	10143007	FIGNL1: Fidgetin-like protein 1 (Homo sapiens OX%3D9606)
Black	chr1	10144520	10147927	GID4: Glucose-induced degradation protein 4 homolog (Homo sapiens OX%3D9606)
Black	chr1	10148612	10161288	ANKS4B: Ankyrin repeat and SAM domain-containing protein 4B (Homo sapiens OX%3D9606)
Black	chr1	10162630	10164347	cmasa: N-acylneuraminate cytidylyltransferase A (Danio rerio OX%3D7955)
Black	chr1	10166514	10178428	clec-180: C-type lectin domain-containing protein 180 (Caenorhabditis elegans OX%3D6239)
Black	chr1	10204491	10211162	Protein snakeskin (Bombyx mori OX%3D7091)
Black	chr1	10207407	10210970	ydiE: Uncharacterized protein YdiE (Escherichia coli O157:H7 OX%3D83334)
Black	chr1	10217216	10217558	rpsR: 30S ribosomal protein S18 (Desulforudis audaxviator (strain MP104C) OX%3D477974)
Black	chr1	10273980	10291838	unc-4: Homeobox protein unc-4 (Drosophila melanogaster OX%3D7227)
Black	chr1	10302872	10303076	narC: Probable respiratory nitrate reductase subunit cytochrome b-561 (Haloferax mediterranei (strain ATCC 33500 / DSM 1411 / JCM 8866 / NBRC 14739 / NCIMB 2177 / R-4) OX%3D523841)
Black	chr1	10327880	10335345	CAP1: F-actin-capping protein subunit alpha (Kluyveromyces lactis (strain ATCC 8585 / CBS 2359 / DSM 70799 / NBRC 1267 / NRRL Y-1140 / WM37) OX%3D284590)
Black	chr1	10335406	10346842	l(2)gl: Lethal(2) giant larvae protein (Drosophila melanogaster OX%3D7227)
Black	chr1	10350623	10358813	tty: Protein tweety (Drosophila melanogaster OX%3D7227)
Black	chr1	10359820	10373998	FAM133B: Protein FAM133B (Homo sapiens OX%3D9606)
Black	chr2	3128014	3135809	fgfr4: Fibroblast growth factor receptor 4 (Xenopus laevis OX%3D8355)
Black	chr2	3143267	3148697	inx2: Innexin inx2 (Schistocerca americana OX%3D7009)
Black	chr2	3189964	3192265	ROM2: Rhomboid-like protease 2 (Toxoplasma gondii OX%3D5811)
Black	chr2	3193237	3207070	NFYA: Nuclear transcription factor Y subunit alpha (Bos taurus OX%3D9913)
Black	chr2	3206466	3207070	PXR1: Protein PXR1 (Ashbya gossypii (strain ATCC 10895 / CBS 109.51 / FGSC 9923 / NRRL Y-1056) OX%3D284811)
Black	chr2	3237128	3258062	Ect4: NAD(+) hydrolase sarm1 (Drosophila melanogaster OX%3D7227)
Black	chr2	3260221	3271926	Cuticle protein 14 isoform b (Limulus polyphemus OX%3D6850)
Black	chr2	3279904	3285066	tbc1d5A: TBC1 domain family member 5 homolog A (Dictyostelium discoideum OX%3D44689)
Black	chr2	3287713	3290600	irlF-1: Probable serine/threonine-protein kinase irlF (Dictyostelium discoideum OX%3D44689)
Black	chr2	3295581	3302265	TPM1: Tropomyosin alpha-1 chain (Sus scrofa OX%3D9823)
Black	chr2	3305528	3306606	Spsb3: SPRY domain-containing SOCS box protein 3 (Mus musculus OX%3D10090)
Black	chr2	3308506	3319017	GOT1: Aspartate aminotransferase%2C cytoplasmic (Gallus gallus OX%3D9031)
Black	chr2	3338825	3343447	Sox6: Transcription factor SOX-6 (Mus musculus OX%3D10090)
Black	chr2	3351572	3356996	Uncharacterized 16.5 kDa protein in psaC-atpA intergenic region (Chlorella vulgaris OX%3D3077)
Black	chr3	1139221	1143599	Ssr1: Translocon-associated protein subunit alpha (Mus musculus OX%3D10090)
Black	chr3	1143600	1145692	aarsd1-b: Alanyl-tRNA editing protein Aarsd1-B (Xenopus laevis OX%3D8355)
Black	chr3	1146178	1152554	Flad1: FAD synthase (Mus musculus OX%3D10090)
Black	chr3	1159081	1163678	Msc: Musculin (Mus musculus OX%3D10090)
Black	chr3	1165497	1172451	qser1: Glutamine and serine-rich protein 1 (Xenopus laevis OX%3D8355)
Black	chr3	1173467	1177240	TRIR: Telomerase RNA component interacting RNase (Homo sapiens OX%3D9606)
Black	chr3	1181487	1183322	cox12: Cytochrome c oxidase subunit 12%2C mitochondrial (Schizosaccharomyces pombe (strain 972 / ATCC 24843) OX%3D284812)
Black	chr3	1183752	1200734	E(z): Histone-lysine N-methyltransferase E(z) (Drosophila melanogaster OX%3D7227)
Black	chr3	1229555	1229902	ID=chr3-est-12.0
Black	chr3	1243247	1247580	USO1: Intracellular protein transport protein USO1 (Saccharomyces cerevisiae (strain ATCC 204508 / S288c) OX%3D559292)
Black	chr3	1249894	1250931	IFT46: Intraflagellar transport protein 46 homolog (Bos taurus OX%3D9913)
Black	chr3	1264499	1265282	emc: Protein extra-macrochaetae (Drosophila melanogaster OX%3D7227)
Black	chr3	1317328	1317569	surE: 5'-nucleotidase SurE (Campylobacter jejuni subsp. jejuni serotype O:6 (strain 81116 / NCTC 11828) OX%3D407148)
Black	chr3	1324698	1334864	ZC3H18: Zinc finger CCCH domain-containing protein 18 (Homo sapiens OX%3D9606)
Black	chr3	1342262	1352126	PLIM2C: LIM domain-containing protein PLIM2c (Arabidopsis thaliana OX%3D3702)
Black	chr3	1360188	1361270	dnaT: Primosomal protein 1 (Buchnera aphidicola subsp. Schizaphis graminum (strain Sg) OX%3D198804)
Black	chr3	1371055	1372659	DSPP: Dentin sialophosphoprotein (Homo sapiens OX%3D9606)
Black	chr3	1400721	1403630	rnpc3: RNA-binding region-containing protein 3 (Danio rerio OX%3D7955)
Black	chr3	1403609	1406198	Ppwd1: Peptidylprolyl isomerase domain and WD repeat-containing protein 1 (Mus musculus OX%3D10090)
Black	chr3	1406469	1408020	HORMAD2: HORMA domain-containing protein 2 (Homo sapiens OX%3D9606)
Black	chr3	1408135	1409859	Cfp1: CXXC-type zinc finger protein 1 (Drosophila melanogaster OX%3D7227)
Black	chr3	1411253	1412529	PPIE: Peptidyl-prolyl cis-trans isomerase E (Bos taurus OX%3D9913)
Black	chr3	1416333	1421280	DHX38: Pre-mRNA-splicing factor ATP-dependent RNA helicase PRP16 (Homo sapiens OX%3D9606)
Black	chr3	1435224	1444997	znrf2: E3 ubiquitin-protein ligase znrf2 (Danio rerio OX%3D7955)
Black	chr3	1454319	1454920	rnp4: Ribonuclease P protein component 4 (Thermoplasma volcanium (strain ATCC 51530 / DSM 4299 / JCM 9571 / NBRC 15438 / GSS1) OX%3D273116)
Black	chr3	1455730	1464339	Slc6a15: Sodium-dependent neutral amino acid transporter B(0)AT2 (Mus musculus OX%3D10090)
Black	chr3	1465393	1472679	RpI1: DNA-directed RNA polymerase I subunit RPA1 (Drosophila melanogaster OX%3D7227)
Black	chr3	1475750	1477854	Eps8: Epidermal growth factor receptor kinase substrate 8 (Mus musculus OX%3D10090)
Black	chr3	1485308	1485571	Ribosomal protein S5%2C mitochondrial (Penicillium urticae OX%3D29844)
Black	chr3	1495762	1504282	LPCAT: Lysophosphatidylcholine acyltransferase (Drosophila melanogaster OX%3D7227)
Black	chr3	1507281	1512211	RhoGAPp190: Rho GTPase-activating protein 190 (Drosophila melanogaster OX%3D7227)
Black	chr3	1515634	1518663	fbxl5: F-box/LRR-repeat protein 5 (Xenopus laevis OX%3D8355)
Black	chr3	1522303	1531220	FAM135A: Protein FAM135A (Pongo abelii OX%3D9601)
Black	chr3	1532362	1532976	RnrS: Ribonucleoside-diphosphate reductase subunit M2 (Drosophila melanogaster OX%3D7227)
Black	chr3	1533618	1534814	RRM2: Ribonucleoside-diphosphate reductase subunit M2 (Homo sapiens OX%3D9606)
Black	chr3	1538387	1545752	CILK1: Serine/threonine-protein kinase ICK (Homo sapiens OX%3D9606)
Black	chr3	1545753	1551799	HOOK3: Protein Hook homolog 3 (Homo sapiens OX%3D9606)
Black	chr3	1551681	1553992	U-scoloptoxin(05)-Sm1a (Scolopendra morsitans OX%3D943129)
Black	chr3	1556262	1561032	AGAP011997: Cytosolic Fe-S cluster assembly factor NUBP1 homolog (Anopheles gambiae OX%3D7165)
Black	chr3	1561057	1566411	TEKT3: Tektin-3 (Bos taurus OX%3D9913)
Black	chr3	1566253	1568727	COX11: Cytochrome c oxidase assembly protein COX11%2C mitochondrial (Homo sapiens OX%3D9606)
Black	chr3	1568717	1597307	Dynein beta chain%2C ciliary (Heliocidaris crassispina OX%3D1043166)
Black	chr3	1597392	1599122	Tmem223: Transmembrane protein 223 (Mus musculus OX%3D10090)
Black	chr3	1598942	1602431	C2orf16: Uncharacterized protein C2orf16 (Homo sapiens OX%3D9606)
Black	chr3	1630991	1657558	CASD1: N-acetylneuraminate 9-O-acetyltransferase (Homo sapiens OX%3D9606)
Black	chr3	1637026	1638783	Nup50: Nuclear pore complex protein Nup50 (Mus musculus OX%3D10090)
Black	chr3	1701518	1703000	SmE: Probable small nuclear ribonucleoprotein E (Drosophila melanogaster OX%3D7227)
Black	chr3	2070894	2082610	MRTFB: Myocardin-related transcription factor B (Homo sapiens OX%3D9606)
Black	chr3	2138474	2138521	RpL39: 60S ribosomal protein L39 (Plutella xylostella OX%3D51655)
Black	chr3	2172057	2178173	UBE2V2: Ubiquitin-conjugating enzyme E2 variant 2 (Gallus gallus OX%3D9031)
Black	chr3	2181102	2184192	Cyc1: Cytochrome c1%2C heme protein%2C mitochondrial (Mus musculus OX%3D10090)
Black	chr3	2184193	2190475	lsm14b: Protein LSM14 homolog B (Xenopus tropicalis OX%3D8364)
Black	chr3	2196994	2208958	Creatine transporter (Torpedo marmorata OX%3D7788)
Black	chr3	2209317	2213382	ecd: Protein ecdysoneless (Drosophila melanogaster OX%3D7227)
Black	chr3	2217580	2229735	SEC24C: Protein transport protein Sec24C (Homo sapiens OX%3D9606)
Black	chr3	2228376	2228667	yrdF: Putative ribonuclease inhibitor YrdF (Bacillus subtilis (strain 168) OX%3D224308)
Black	chr3	2230392	2235835	ash2: Set1/Ash2 histone methyltransferase complex subunit ASH2 (Drosophila melanogaster OX%3D7227)
Black	chr3	2258043	2262201	Flo1: Flotillin-1 (Drosophila melanogaster OX%3D7227)
Black	chr3	2259140	2259660	rpmE: 50S ribosomal protein L31 (Nitrosomonas europaea (strain ATCC 19718 / CIP 103999 / KCTC 2705 / NBRC 14298) OX%3D228410)
Black	chr3	2295834	2299189	SIR2rp1: NAD-dependent protein deacetylase SIR2rp1 (Trypanosoma brucei brucei (strain 927/4 GUTat10.1) OX%3D185431)
Black	chr3	2300913	2308007	Sphk2: Sphingosine kinase 2 (Mus musculus OX%3D10090)
Black	chr3	2312586	2321400	DDB_G0285345: Uncharacterized transmembrane protein SSD449 (Dictyostelium discoideum OX%3D44689)
Black	chr3	2340736	2345157	myf5: Myogenic factor 5 (Xenopus laevis OX%3D8355)
Black	chr3	2346498	2349819	lectin-37Db: C-type lectin 37Db (Drosophila melanogaster OX%3D7227)
Black	chr3	2352014	2355721	Eip71CD: Peptide methionine sulfoxide reductase (Drosophila melanogaster OX%3D7227)
Black	chr3	2362492	2367814	Ppp1r16a: Protein phosphatase 1 regulatory subunit 16A (Mus musculus OX%3D10090)
Black	chr3	2368196	2378272	rplS: 50S ribosomal protein L19 (Fusobacterium nucleatum subsp. nucleatum (strain ATCC 25586 / CIP 101130 / JCM 8532 / LMG 13131) OX%3D190304)
Black	chr3	2383630	2383957	SPATA18: Mitochondria-eating protein (Sus scrofa OX%3D9823)
Black	chr3	2394630	2399067	DUSP22: Dual specificity protein phosphatase 22 (Homo sapiens OX%3D9606)
Black	chr3	2398202	2406169	EMC8-9: ER membrane protein complex subunit 8/9 homolog (Drosophila melanogaster OX%3D7227)
Black	chr3	2407128	2424793	tud: Maternal protein tudor (Drosophila melanogaster OX%3D7227)
Black	chr3	2421880	2424793	NEDD9: Enhancer of filamentation 1 (Homo sapiens OX%3D9606)
Black	chr3	2428542	2437072	CDC27: Cell division cycle protein 27 homolog (Homo sapiens OX%3D9606)
Black	chr3	2435669	2438416	UBA2: SUMO-activating enzyme subunit 2 (Homo sapiens OX%3D9606)
Black	chr3	2440246	2444394	DDX17: Probable ATP-dependent RNA helicase DDX17 (Homo sapiens OX%3D9606)
Black	chr3	2445266	2455575	Tex47: Testis-expressed protein 47 (Mus musculus OX%3D10090)
Black	chr3	2447422	2455916	nas-4: Zinc metalloproteinase nas-4 (Caenorhabditis elegans OX%3D6239)
Black	chr3	2458191	2461343	SLC25A19: Mitochondrial thiamine pyrophosphate carrier (Macaca fascicularis OX%3D9541)
Black	chr3	2472565	2473814	CFAP100: Cilia- and flagella-associated protein 100 (Macaca fascicularis OX%3D9541)
Black	chr3	2475027	2476574	CA_C1753: UPF0122 protein CA_C1753 (Clostridium acetobutylicum (strain ATCC 824 / DSM 792 / JCM 1419 / LMG 5710 / VKM B-1787) OX%3D272562)
Black	chr3	2532420	2535370	ARL4A: ADP-ribosylation factor-like protein 4A (Bos taurus OX%3D9913)
Black	chr3	2536131	2536413	gar1: H/ACA ribonucleoprotein complex subunit 1 (Danio rerio OX%3D7955)
Black	chr3	2558256	2565493	selenbp1: Methanethiol oxidase (Xenopus tropicalis OX%3D8364)
Black	chr3	2565494	2574801	LENG1: Leukocyte receptor cluster member 1 homolog (Bos taurus OX%3D9913)
Black	chr3	2574832	2580460	SREK1: Splicing regulatory glutamine/lysine-rich protein 1 (Homo sapiens OX%3D9606)
Black	chr3	2589789	2600755	sax-3: Protein sax-3 (Caenorhabditis elegans OX%3D6239)
Black	chr3	3373665	3377160	Lypla1: Acyl-protein thioesterase 1 (Mus musculus OX%3D10090)
Black	chr3	3377821	3385765	MPI: Mannose-6-phosphate isomerase (Homo sapiens OX%3D9606)
Black	chr3	3386053	3391241	RIDA: 2-iminobutanoate/2-iminopropanoate deaminase (Bos taurus OX%3D9913)
Black	chr3	3418812	3447937	tmem200a: Transmembrane protein 200A (Danio rerio OX%3D7955)
Black	chr3	3478791	3482604	PFB0765w: Uncharacterized protein PFB0765w (Plasmodium falciparum (isolate 3D7) OX%3D36329)
Black	chr3	3546250	3546468	ATRX: Transcriptional regulator ATRX (Fragment) (Macropus eugenii OX%3D9315)
Black	chr3	3669220	3713298	Dpep1: Dipeptidase 1 (Rattus norvegicus OX%3D10116)
Black	chr3	3728766	3732000	SOX9: Transcription factor SOX-9 (Canis lupus familiaris OX%3D9615)
Black	chr3	3746290	3753296	MEA1: Male-enhanced antigen 1 (Homo sapiens OX%3D9606)
Black	chr3	3766159	3770028	SOX8: Transcription factor SOX-8 (Gallus gallus OX%3D9031)
Black	chr3	3774318	3788525	sox10: Transcription factor Sox-10 (Xenopus tropicalis OX%3D8364)
Black	chr3	3795825	3808908	rps17e: 30S ribosomal protein S17e (Pyrococcus abyssi (strain GE5 / Orsay) OX%3D272844)
Black	chr3	3819816	3820484	plsY: Glycerol-3-phosphate acyltransferase (Haemophilus influenzae (strain 86-028NP) OX%3D281310)
Black	chr3	3917037	3918182	slc39a11: Zinc transporter ZIP11 (Xenopus tropicalis OX%3D8364)
Black	chr3	3918934	3921000	csn1: COP9 signalosome complex subunit 1 (Xenopus laevis OX%3D8355)
Black	chr7	14033001	14036884	PEX1: Pollen-specific leucine-rich repeat extensin-like protein 1 (Arabidopsis thaliana OX%3D3702)
Black	chr7	14037977	14051725	ddx11: ATP-dependent DNA helicase DDX11 (Danio rerio OX%3D7955)
Black	chr7	14048627	14049694	PDCD2: Programmed cell death protein 2 (Bos taurus OX%3D9913)
Black	chr7	14133315	14136684	irf2bpl-a: Interferon regulatory factor 2-binding protein-like A (Xenopus laevis OX%3D8355)
Black	chr7	14145678	14154402	ttn-1: Titin homolog (Caenorhabditis elegans OX%3D6239)
Black	chr7	14148745	14155166	rpsD1: 30S ribosomal protein S4 A (Alkaliphilus oremlandii (strain OhILAs) OX%3D350688)
Black	chr7	14155167	14166987	Ylpm1: YLP motif-containing protein 1 (Mus musculus OX%3D10090)
Black	chr7	14188749	14192025	sraP: Serine-rich adhesin for platelets (Staphylococcus aureus (strain MSSA476) OX%3D282459)
Black	chr7	14196627	14200086	Putative eggshell protein (Fragment) (Schistosoma mansoni OX%3D6183)
Black	chr7	14203705	14205395	lrrc59: Leucine-rich repeat-containing protein 59 (Danio rerio OX%3D7955)
Black	chr7	14205197	14207688	Poly-His-poly-Gly peptide 2 (Atheris nitschei OX%3D110224)
Black	chr7	14208089	14209761	divIVA: Septum site-determining protein DivIVA (Bacillus subtilis (strain 168) OX%3D224308)
Black	chr7	14213977	14219558	Hlx: H2.0-like homeobox protein (Mus musculus OX%3D10090)
Black	chr7	14220660	14223184	Tmem50b: Transmembrane protein 50B (Mus musculus OX%3D10090)
Black	chr7	14229945	14236875	samd4a: Protein Smaug homolog 1 (Xenopus laevis OX%3D8355)
Black	chr7	14237208	14241609	ILA: Protein ILITYHIA (Arabidopsis thaliana OX%3D3702)
Black	chr7	14244005	14246948	YPEL5: Protein yippee-like 5 (Bos taurus OX%3D9913)
Black	chr7	14247208	14256891	CLASRP: CLK4-associating serine/arginine rich protein (Bos taurus OX%3D9913)
Black	chr7	14293296	14298048	MPN_484: UPF0134 protein MPN_484 (Mycoplasma pneumoniae (strain ATCC 29342 / M129) OX%3D272634)
Black	chr7	14360938	14362197	yqzF: Uncharacterized protein YqzF (Bacillus subtilis (strain 168) OX%3D224308)
Black	chr7	14377281	14381591	Bcl11b: B-cell lymphoma/leukemia 11B (Mus musculus OX%3D10090)
Black	chr7	14455664	14459395	smap: Small acidic protein (Xenopus laevis OX%3D8355)
Black	chr7	14502647	14503982	Kappa-conotoxin-like SmIVA (Conus stercusmuscarum OX%3D89452)
Black	chr7	14513876	14519408	vma11: V-type proton ATPase 16 kDa proteolipid subunit 2 (Schizosaccharomyces pombe (strain 972 / ATCC 24843) OX%3D284812)
Black	chr7	14561344	14561577	ecdD: Protein EcdD (Escherichia coli O157:H7 OX%3D83334)
Black	chr7	14585029	14585384	ybeF: Uncharacterized protein YbeF (Bacillus subtilis (strain 168) OX%3D224308)
Black	chr7	14594280	14596546	STH1710: UPF0342 protein STH1710 (Symbiobacterium thermophilum (strain T / IAM 14863) OX%3D292459)
Black	chr7	14606378	14621424	Btbd9: BTB/POZ domain-containing protein 9 (Mus musculus OX%3D10090)
Black	chr7	14624790	14632170	CG43867: Uncharacterized protein CG43867 (Drosophila melanogaster OX%3D7227)
Black	chr7	14634029	14634812	Histone H1%2C gonadal (Parechinus angulosus OX%3D7658)
Black	chr7	14639571	14641000	CG43867: Uncharacterized protein CG43867 (Drosophila melanogaster OX%3D7227)
Black	chr7	15101807	15103850	CKER1: Claw keratin (Gallus gallus OX%3D9031)
Black	chr7	15104605	15106342	FBXO47: F-box only protein 47 (Homo sapiens OX%3D9606)
Black	chr7	15108672	15135641	alr3466: Uncharacterized WD repeat-containing protein alr3466 (Nostoc sp. (strain PCC 7120 / SAG 25.82 / UTEX 2576) OX%3D103690)
Black	chr7	15141772	15144488	ESS2: Splicing factor ESS-2 homolog (Homo sapiens OX%3D9606)
Black	chr7	15149349	15155419	UBE2G1: Ubiquitin-conjugating enzyme E2 G1 (Homo sapiens OX%3D9606)
Black	chr7	15163828	15164253	Tmem59l: Transmembrane protein 59-like (Rattus norvegicus OX%3D10116)
Black	chr7	15167360	15177083	tbx1-a: T-box transcription factor TBX1-A (Xenopus laevis OX%3D8355)
Black	chr7	15179201	15182341	hisG: ATP phosphoribosyltransferase (Bifidobacterium animalis subsp. lactis (strain AD011) OX%3D442563)
Black	chr7	15190299	15196383	Sep1: Septin-1 (Drosophila melanogaster OX%3D7227)
Black	chr7	15200717	15215448	mnt: Max-binding protein MNT (Xenopus laevis OX%3D8355)
Black	chr7	15223658	15223902	rnp1: Ribonuclease P protein component 1 (Nitrosopumilus maritimus (strain SCM1) OX%3D436308)
Black	chr7	15247775	15250373	PHKG2: Phosphorylase b kinase gamma catalytic chain%2C liver/testis isoform (Bos taurus OX%3D9913)
Black	chr7	15251531	15253077	Tmem248: Transmembrane protein 248 (Rattus norvegicus OX%3D10116)
Black	chr7	15256476	15257212	Smoc2: SPARC-related modular calcium-binding protein 2 (Mus musculus OX%3D10090)
Black	chr7	15257245	15257946	Smoc2: SPARC-related modular calcium-binding protein 2 (Mus musculus OX%3D10090)
Black	chr7	15260174	15278477	MTMR4: Myotubularin-related protein 4 (Homo sapiens OX%3D9606)
Black	chr7	15284787	15293591	AAEL009094: WSCD family member AAEL009094 (Aedes aegypti OX%3D7159)
Black	chr7	15288137	15292550	CENPM: Centromere protein M (Gallus gallus OX%3D9031)
Black	chr7	15296439	15302942	Eif4h: Eukaryotic translation initiation factor 4H (Mus musculus OX%3D10090)
Black	chr7	15304941	15305292	Myo18a: Unconventional myosin-XVIIIa (Rattus norvegicus OX%3D10116)
Black	chr7	15335629	15347958	MYO18A: Unconventional myosin-XVIIIa (Homo sapiens OX%3D9606)
Black	chr7	15358133	15365305	Myo18a: Unconventional myosin-XVIIIa (Mus musculus OX%3D10090)
Black	chr7	15368243	15375687	MYO18A: Unconventional myosin-XVIIIa (Homo sapiens OX%3D9606)
Black	chr7	15381973	15383414	MED21: Mediator of RNA polymerase II transcription subunit 21 (Aedes aegypti OX%3D7159)
Black	chr7	15383415	15386404	Cbs: Cystathionine beta-synthase (Mus musculus OX%3D10090)
Black	chr7	15388145	15389410	vpu: Protein Vpu (Human immunodeficiency virus type 1 group M subtype B (isolate ARV2/SF2) OX%3D11685)
Black	chr7	15391141	15392727	Sarcoplasmic calcium-binding protein (Perinereis vancaurica tetradentata OX%3D6357)
Black	chr7	15396221	15398138	CG3527: Ribosomal RNA small subunit methyltransferase NEP1 (Drosophila melanogaster OX%3D7227)
Black	chr7	15398389	15412887	snap-29: Soluble NSF attachment protein 29 (Caenorhabditis elegans OX%3D6239)
Black	chr7	15412155	15414335	Cers4: Ceramide synthase 4 (Mus musculus OX%3D10090)
Black	chr7	15415934	15420712	mle: Dosage compensation regulator (Drosophila melanogaster OX%3D7227)
Black	chr7	15422493	15426177	tes: Testin (Xenopus laevis OX%3D8355)
Black	chr7	15426237	15429031	Cfp1: CXXC-type zinc finger protein 1 (Drosophila melanogaster OX%3D7227)
Black	chr7	15428982	15436293	SXL: Sex-lethal homolog (Ceratitis capitata OX%3D7213)
Black	chr7	15437409	15440165	ETFB: Electron transfer flavoprotein subunit beta%2C mitochondrial (Arabidopsis thaliana OX%3D3702)
Black	chr7	15440348	15443552	Efr: UDP-xylose and UDP-N-acetylglucosamine transporter (Drosophila melanogaster OX%3D7227)
Black	chr7	15444397	15449449	VPS33A: Vacuolar protein sorting-associated protein 33A (Homo sapiens OX%3D9606)
Black	chr7	15449434	15462512	shtn1: Shootin-1 (Danio rerio OX%3D7955)
Black	chr7	15462501	15463534	STE24: CAAX prenyl protease 1 (Saccharomyces cerevisiae (strain ATCC 204508 / S288c) OX%3D559292)
Black	chr7	15467366	15489071	CNGA3: Cyclic nucleotide-gated cation channel alpha-3 (Bos taurus OX%3D9913)
Black	chr7	15493007	15495236	rpsT: 30S ribosomal protein S20 (Rubrobacter xylanophilus (strain DSM 9941 / NBRC 16129) OX%3D266117)
Black	chr7	15558943	15559221	RpS14a: 40S ribosomal protein S14a (Anopheles gambiae OX%3D7165)
Black	chr7	15631029	15642022	K11H3.3: Putative tricarboxylate transport protein%2C mitochondrial (Caenorhabditis elegans OX%3D6239)
Black	chr7	15643315	15645612	PIGL: N-acetylglucosaminyl-phosphatidylinositol de-N-acetylase (Homo sapiens OX%3D9606)
Black	chr7	15645594	15652154	su(w[a]): Protein suppressor of white apricot (Drosophila melanogaster OX%3D7227)
Black	chr7	15654561	15657000	ctp: Dynein light chain 1%2C cytoplasmic (Drosophila melanogaster OX%3D7227)
Black	chr7	15807560	15818986	SMC6: Structural maintenance of chromosomes protein 6 (Homo sapiens OX%3D9606)
Black	chr7	15821760	15825514	DPAGT1: UDP-N-acetylglucosamine--dolichyl-phosphate N-acetylglucosaminephosphotransferase (Cricetulus griseus OX%3D10029)
Black	chr7	15828212	15829624	DPAGT1: UDP-N-acetylglucosamine--dolichyl-phosphate N-acetylglucosaminephosphotransferase (Bos taurus OX%3D9913)
Black	chr7	15830154	15857692	gd: Serine protease gd (Drosophila melanogaster OX%3D7227)
Black	chr7	15860323	15871220	chst11: Carbohydrate sulfotransferase 11 (Danio rerio OX%3D7955)
Black	chr7	15871759	15874749	senju: UDP-galactose transporter senju (Drosophila melanogaster OX%3D7227)
Black	chr7	15875750	15877469	AAEL011121: O-glucosyltransferase rumi homolog (Aedes aegypti OX%3D7159)
Black	chr7	15877601	15879890	ttn-1: Titin homolog (Caenorhabditis elegans OX%3D6239)
Black	chr7	15880174	15882007	ZNF316: Zinc finger protein 316 (Homo sapiens OX%3D9606)
Black	chr7	15882455	15885290	proteins factor 2 (Xenopus laevis OX%3D8355)
Black	chr7	16038652	16041903	CCDC77: Coiled-coil domain-containing protein 77 (Homo sapiens OX%3D9606)
Black	chr7	16042231	16046329	UTP15: U3 small nucleolar RNA-associated protein 15 homolog (Gallus gallus OX%3D9031)
Black	chr7	16045062	16057463	ry: Xanthine dehydrogenase (Drosophila melanogaster OX%3D7227)
Black	chr7	16058954	16065258	DDB_G0279979: Uncharacterized protein DDB_G0279979 (Dictyostelium discoideum OX%3D44689)
Black	chr7	16067043	16076902	Lsd-1: Lipid storage droplets surface-binding protein 1 (Drosophila melanogaster OX%3D7227)
Black	chr7	16078112	16090592	Arginase%2C hepatic (Lithobates catesbeianus OX%3D8400)
Black	chr7	16091397	16095489	Ankrd28: Serine/threonine-protein phosphatase 6 regulatory ankyrin repeat subunit A (Mus musculus OX%3D10090)
Black	chr7	16104447	16114258	sgg: Protein kinase shaggy (Drosophila melanogaster OX%3D7227)
Black	chr7	16114337	16116174	rsmA: Ribosomal RNA small subunit methyltransferase A (Enterobacter sp. (strain 638) OX%3D399742)
Black	chr7	16115175	16134835	Gr64f: Gustatory receptor for sugar taste 64f (Drosophila melanogaster OX%3D7227)
Black	chr7	16119542	16127480	Putative uncharacterized protein FLJ43944 (Homo sapiens OX%3D9606)
Black	chr7	16140433	16145614	PTMS: Parathymosin (Homo sapiens OX%3D9606)
Black	chr7	16151146	16153866	Akt1: RAC serine/threonine-protein kinase (Drosophila melanogaster OX%3D7227)
Black	chr7	16154960	16161169	Nprl3: GATOR complex protein NPRL3 (Mus musculus OX%3D10090)
Black	chr7	16178015	16178276	Glutenin%2C high molecular weight subunit PC256 (Fragment) (Triticum aestivum OX%3D4565)
Black	chr7	16189255	16195194	Alpha-actinin (Dermatophagoides farinae OX%3D6954)
Black	chr7	16194532	16195210	alpha-Man-Ia: Mannosyl-oligosaccharide alpha-1%2C2-mannosidase IA (Drosophila melanogaster OX%3D7227)
Black	chr7	16205858	16219862	SORL1: Sortilin-related receptor (Homo sapiens OX%3D9606)
Black	chr7	16220631	16227149	ZNF484: Zinc finger protein 484 (Homo sapiens OX%3D9606)
Black	chr7	16230438	16243599	Rap1gap: Rap1 GTPase-activating protein 1 (Mus musculus OX%3D10090)
Black	chr7	16251819	16258029	sraP: Serine-rich adhesin for platelets (Staphylococcus aureus (strain COL) OX%3D93062)
Black	chr7	16299263	16309961	kappa-B-binding protein (Mus musculus OX%3D10090)
Black	chr7	16310397	16316703	AANAT1: Dopamine N-acetyltransferase (Drosophila melanogaster OX%3D7227)
Black	chr7	16316687	16317285	RTNLB4: Reticulon-like protein B4 (Arabidopsis thaliana OX%3D3702)
Black	chr7	16323211	16335859	Fez2: Fasciculation and elongation protein zeta-2 (Mus musculus OX%3D10090)
Black	chr7	16338765	16348513	CYP6B7: Cytochrome P450 6B7 (Helicoverpa armigera OX%3D29058)
Black	chr7	16352451	16359333	CYP6K1: Cytochrome P450 6k1 (Blattella germanica OX%3D6973)
Black	chr7	16362956	16363000	CTSF: Cathepsin F (Homo sapiens OX%3D9606)
White	chr11	1785124	1788561	ORG3: Transcription factor ORG3 (Arabidopsis thaliana OX%3D3702)
White	chr11	2013674	2013980	snrnp70: U1 small nuclear ribonucleoprotein 70 kDa (Xenopus tropicalis OX%3D8364)
White	chr11	2022538	2023857	ADH6: NADP-dependent alcohol dehydrogenase 6 (Saccharomyces cerevisiae (strain ATCC 204508 / S288c) OX%3D559292)
White	chr11	2026770	2038822	Slc37a2: Glucose-6-phosphate exchanger SLC37A2 (Mus musculus OX%3D10090)
White	chr11	2041356	2046077	Nurf-38: Inorganic pyrophosphatase (Drosophila melanogaster OX%3D7227)
White	chr11	2049889	2058137	Kdm8: Bifunctional peptidase and arginyl-hydroxylase JMJD5 (Rattus norvegicus OX%3D10116)
White	chr11	2155400	2164820	SLC9A3R1: Na(+)/H(+) exchange regulatory cofactor NHE-RF1 (Macaca fascicularis OX%3D9541)
White	chr11	2172067	2182303	Cpe: Carboxypeptidase E (Rattus norvegicus OX%3D10116)
White	chr11	2183836	2184546	GSTY2: Glutathione S-transferase Y-2 (Pichia kudriavzevii OX%3D4909)
White	chr11	2248990	2284123	Ank2: Ankyrin-2 (Mus musculus OX%3D10090)
White	chr11	2298442	2313000	fap1: Fap1 adhesin (Streptococcus parasanguinis OX%3D1318)
White	chr1	2286108	2289052	rps-4: 40S ribosomal protein S4 (Caenorhabditis elegans OX%3D6239)
White	chr1	2318946	2319382	Lrmp: Lymphoid-restricted membrane protein (Mus musculus OX%3D10090)
White	chr1	2372233	2372423	ATP synthase lipid-binding protein%2C mitochondrial (Manduca sexta OX%3D7130)
White	chr1	2450999	2452661	gnrA: Gelsolin-related protein of 125 kDa (Dictyostelium discoideum OX%3D44689)
White	chr1	2451418	2459319	Gld: Glucose dehydrogenase [FAD%2C quinone] (Drosophila pseudoobscura pseudoobscura OX%3D46245)
White	chr1	2461063	2463112	galla-1: MIP18 family protein galla-1 (Drosophila melanogaster OX%3D7227)
White	chr1	2472110	2476050	Trpm: Transient receptor potential cation channel trpm (Drosophila melanogaster OX%3D7227)
White	chr1	2536326	2554651	Trpm: Transient receptor potential cation channel trpm (Drosophila melanogaster OX%3D7227)
White	chr1	2555223	2558798	odf3b: Outer dense fiber protein 3-B (Danio rerio OX%3D7955)
White	chr1	2559812	2572039	RABGGTB: Geranylgeranyl transferase type-2 subunit beta (Homo sapiens OX%3D9606)
White	chr1	2572488	2577387	GCAT: 2-amino-3-ketobutyrate coenzyme A ligase%2C mitochondrial (Homo sapiens OX%3D9606)
White	chr1	2585877	2587646	RRF1: Ribosome-recycling factor%2C mitochondrial (Debaryomyces hansenii (strain ATCC 36239 / CBS 767 / JCM 1990 / NBRC 0083 / IGC 2968) OX%3D284592)
White	chr1	2585877	2598868	zig-8: Zwei Ig domain protein zig-8 (Caenorhabditis elegans OX%3D6239)
White	chr1	2815326	2815595	lgt: Phosphatidylglycerol--prolipoprotein diacylglyceryl transferase (Lactobacillus plantarum (strain ATCC BAA-793 / NCIMB 8826 / WCFS1) OX%3D220668)
White	chr1	2821556	2821995	trmD: tRNA (guanine-N(1)-)-methyltransferase (Rickettsia akari (strain Hartford) OX%3D293614)
White	chr1	2838405	2848713	HMG20B: SWI/SNF-related matrix-associated actin-dependent regulator of chromatin subfamily E member 1-related (Homo sapiens OX%3D9606)
White	chr1	2947655	2953778	GON4L: GON-4-like protein (Homo sapiens OX%3D9606)
White	chr1	3002168	3017271	DMRTA2: Doublesex- and mab-3-related transcription factor A2 (Homo sapiens OX%3D9606)
White	chr1	3022915	3027382	CNOT10: CCR4-NOT transcription complex subunit 10 (Bos taurus OX%3D9913)
White	chr1	3029208	3037242	GEMIN5: Gem-associated protein 5 (Homo sapiens OX%3D9606)
White	chr1	3038393	3042252	GRIA1: Glutamate receptor 1 (Homo sapiens OX%3D9606)
White	chr1	3043379	3045637	Chymotrypsin BI (Penaeus vannamei OX%3D6689)
White	chr1	3046126	3050450	Mrps22: 28S ribosomal protein S22%2C mitochondrial (Mus musculus OX%3D10090)
White	chr1	3054013	3054912	CG8412: Probable Dol-P-Man:Man(7)GlcNAc(2)-PP-Dol alpha-1%2C6-mannosyltransferase (Drosophila melanogaster OX%3D7227)
White	chr1	3062156	3065057	MED8: Mediator of RNA polymerase II transcription subunit 8 (Drosophila melanogaster OX%3D7227)
White	chr1	3138645	3151411	DDB_G0271606: Putative uncharacterized protein DDB_G0271606 (Dictyostelium discoideum OX%3D44689)
White	chr1	3202792	3204255	Islr: Immunoglobulin superfamily containing leucine-rich repeat protein (Mus musculus OX%3D10090)
White	chr1	3204544	3208789	V-type proton ATPase subunit G (Manduca sexta OX%3D7130)
White	chr1	3208772	3210608	PPP1R42: Protein phosphatase 1 regulatory subunit 42 (Homo sapiens OX%3D9606)
White	chr1	3211581	3219648	HELLS: Lymphoid-specific helicase (Homo sapiens OX%3D9606)
White	chr1	3220029	3225421	HSD17B4: Peroxisomal multifunctional enzyme type 2 (Homo sapiens OX%3D9606)
White	chr1	3227213	3235803	Gale: UDP-glucose 4-epimerase (Mus musculus OX%3D10090)
White	chr1	3239155	3247053	mri1: Methylthioribose-1-phosphate isomerase (Botryotinia fuckeliana (strain B05.10) OX%3D332648)
White	chr1	3239237	3247088	csrA: Translational regulator CsrA (Brachyspira hyodysenteriae (strain ATCC 49526 / WA1) OX%3D565034)
White	chr1	3255965	3260995	STIMATE: Store-operated calcium entry regulator STIMATE (Homo sapiens OX%3D9606)
White	chr1	3260977	3265247	GPXMC1: Probable phospholipid hydroperoxide glutathione peroxidase (Mesembryanthemum crystallinum OX%3D3544)
White	chr1	3265255	3266258	Nxnl2: Nucleoredoxin-like protein 2 (Mus musculus OX%3D10090)
White	chr1	3266310	3268617	POLR2E: DNA-directed RNA polymerases I%2C II%2C and III subunit RPABC1 (Pongo abelii OX%3D9601)
White	chr1	3811385	3811570	RPS25: 40S ribosomal protein S25 (Branchiostoma belcheri OX%3D7741)
White	chr1	3904597	3929006	rpoN: DNA-directed RNA polymerase subunit N (Haloarcula marismortui (strain ATCC 43049 / DSM 3752 / JCM 8966 / VKM B-1809) OX%3D272569)
White	chr1	3945382	3945725	RSF1: Respiration factor 1 (Saccharomyces cerevisiae (strain YJM789) OX%3D307796)
White	chr1	3949031	3960816	Gp210: Nuclear pore membrane glycoprotein 210 (Drosophila melanogaster OX%3D7227)
White	chr1	3964318	3969815	nuoH: NADH-quinone oxidoreductase subunit H (Dinoroseobacter shibae (strain DSM 16493 / NCIMB 14021 / DFL 12) OX%3D398580)
White	chr1	3997956	4001574	pth: Peptidyl-tRNA hydrolase (Alkaliphilus oremlandii (strain OhILAs) OX%3D350688)
White	chr1	4007041	4007276	P2A12: F-box protein PP2-A12 (Arabidopsis thaliana OX%3D3702)
White	chr1	4064730	4065089	metN1: Methionine import ATP-binding protein MetN 1 (Oenococcus oeni (strain ATCC BAA-331 / PSU-1) OX%3D203123)
White	chr1	4142564	4167494	Lac: Lachesin (Drosophila melanogaster OX%3D7227)
White	chr1	4181848	4192585	LAC: Lachesin (Schistocerca americana OX%3D7009)
White	chr1	4216885	4218249	Venom serine carboxypeptidase (Apis mellifera OX%3D7460)
White	chr1	4283319	4283749	Sca_1568: Protein SprT-like (Staphylococcus carnosus (strain TM300) OX%3D396513)
White	chr3	14609001	14611295	SHF: SH2 domain-containing adapter protein F (Homo sapiens OX%3D9606)
White	chr3	14615269	14622563	CYP9E2: Cytochrome P450 9e2 (Blattella germanica OX%3D6973)
White	chr3	14624339	14624558	trmB: tRNA (guanine-N(7)-)-methyltransferase (Paraburkholderia xenovorans (strain LB400) OX%3D266265)
White	chr3	14625608	14629025	CYP9E2: Cytochrome P450 9e2 (Blattella germanica OX%3D6973)
White	chr3	14631853	14635261	Cyp9b1: Cytochrome P450 9b1 (Drosophila melanogaster OX%3D7227)
White	chr3	14635347	14636193	CYP9E2: Cytochrome P450 9e2 (Blattella germanica OX%3D6973)
White	chr3	14644462	14649754	CYP9E2: Cytochrome P450 9e2 (Blattella germanica OX%3D6973)
White	chr3	14661210	14661461	GONST5: GDP-mannose transporter GONST5 (Arabidopsis thaliana OX%3D3702)
White	chr3	14729788	14731604	Frontoxin IV (Micrurus frontalis OX%3D129461)
White	chr3	14747835	14751795	Efl1: Elongation factor-like GTPase 1 (Mus musculus OX%3D10090)
White	chr3	14760075	14763732	OTOS: Otospiralin (Cavia porcellus OX%3D10141)
White	chr3	14874761	14881184	Efl1: Elongation factor-like GTPase 1 (Mus musculus OX%3D10090)
White	chr3	14879065	14881094	PFD0685c: Structural maintenance of chromosomes protein 3 homolog (Plasmodium falciparum (isolate 3D7) OX%3D36329)
White	chr3	14884528	14890167	Adamts7: A disintegrin and metalloproteinase with thrombospondin motifs 7 (Mus musculus OX%3D10090)
White	chr3	14890227	14895808	ASNSD1: Asparagine synthetase domain-containing protein 1 (Bos taurus OX%3D9913)
White	chr3	14891052	14893549	NPC2: NPC intracellular cholesterol transporter 2 (Homo sapiens OX%3D9606)
White	chr3	14896160	14901372	asnsd1: Asparagine synthetase domain-containing protein 1 (Danio rerio OX%3D7955)
White	chr3	14906292	14908376	vanTE: Amino-acid racemase (Enterococcus faecalis OX%3D1351)
White	chr3	14950977	14953668	FLO11: Flocculation protein FLO11 (Saccharomyces cerevisiae (strain ATCC 204508 / S288c) OX%3D559292)
White	chr3	14954158	14960056	PTPN5: Tyrosine-protein phosphatase non-receptor type 5 (Homo sapiens OX%3D9606)
White	chr3	14956802	14957543	tsaD: tRNA N6-adenosine threonylcarbamoyltransferase (Nitrosomonas eutropha (strain DSM 101675 / C91) OX%3D335283)
White	chr3	14964897	14989017	Bumetanide-sensitive sodium-(potassium)-chloride cotransporter (Manduca sexta OX%3D7130)
White	chr3	14993622	14994865	PF11_0207: Uncharacterized protein PF11_0207 (Plasmodium falciparum (isolate 3D7) OX%3D36329)
White	chr3	14999229	15000310	flgN: Putative flagella synthesis protein FlgN (Buchnera aphidicola subsp. Schizaphis graminum (strain Sg) OX%3D198804)
White	chr3	15006099	15007392	thsB: Thermosome subunit beta (Archaeoglobus fulgidus (strain ATCC 49558 / VC-16 / DSM 4304 / JCM 9628 / NBRC 100126) OX%3D224325)
White	chr3	15029294	15033444	CEP120: Centrosomal protein of 120 kDa (Homo sapiens OX%3D9606)
White	chr3	15035736	15045156	AKAP17A: A-kinase anchor protein 17A (Homo sapiens OX%3D9606)
White	chr3	15049883	15054341	SYT4: Synaptotagmin-4 (Homo sapiens OX%3D9606)
White	chr3	15090693	15101303	Tm2: Tropomyosin-2 (Drosophila melanogaster OX%3D7227)
White	chr3	15103088	15108521	Morf4l1: Mortality factor 4-like protein 1 (Rattus norvegicus OX%3D10116)
White	chr3	15104826	15106115	rpsH: 30S ribosomal protein S8 (Coprothermobacter proteolyticus (strain ATCC 35245 / DSM 5265 / BT) OX%3D309798)
White	chr3	15124185	15125071	Tropomyosin Per a 7.0102 (Periplaneta americana OX%3D6978)
White	chr3	15127407	15130325	SPBC1711.05: LisH domain-containing protein C1711.05 (Schizosaccharomyces pombe (strain 972 / ATCC 24843) OX%3D284812)
White	chr3	15134230	15137062	SPCC794.15: Uncharacterized protein C794.15 (Schizosaccharomyces pombe (strain 972 / ATCC 24843) OX%3D284812)
White	chr3	15137063	15144352	Tm1: Tropomyosin-1%2C isoforms 9A/A/B (Drosophila melanogaster OX%3D7227)
White	chr3	15145657	15151195	Tropomyosin%2C muscle (Trichostrongylus colubriformis OX%3D6319)
White	chr3	15151244	15159734	DDB_G0287191: Putative uncharacterized protein DDB_G0287191 (Dictyostelium discoideum OX%3D44689)
White	chr4	2102542	2110073	zapB: Cell division protein ZapB (Aliivibrio salmonicida (strain LFI1238) OX%3D316275)
White	chr4	2106902	2116872	Lpcat3: Lysophospholipid acyltransferase 5 (Rattus norvegicus OX%3D10116)
White	chr4	2117036	2122332	Slc35f6: Solute carrier family 35 member F6 (Mus musculus OX%3D10090)
White	chr4	2122574	2123001	SLC35F6: Solute carrier family 35 member F6 (Homo sapiens OX%3D9606)
White	chr4	2127137	2132202	PEX5: Peroxisomal targeting signal 1 receptor (Cricetulus griseus OX%3D10029)
White	chr4	2139687	2142502	MCM9: DNA helicase MCM9 (Homo sapiens OX%3D9606)
White	chr4	2171271	2177772	DDB_G0283357: Uncharacterized protein DDB_G0283357 (Dictyostelium discoideum OX%3D44689)
White	chr4	2279315	2288873	etv4: ETS translocation variant 4 (Danio rerio OX%3D7955)
White	chr4	2279847	2280077	F52C9.6: Putative uncharacterized transposon-derived protein F52C9.6 (Caenorhabditis elegans OX%3D6239)
White	chr4	2333532	2337758	fam32a: Protein FAM32A (Xenopus tropicalis OX%3D8364)
White	chr4	2377364	2378403	yqgG: Protein YqgG (Escherichia coli (strain K12) OX%3D83333)
White	chr4	2455733	2462250	STER_1939: UPF0473 protein STER_1939 (Streptococcus thermophilus (strain ATCC BAA-491 / LMD-9) OX%3D322159)
White	chr4	2486123	2486419	GPX1: Glutathione peroxidase-like peroxiredoxin 1 (Saccharomyces cerevisiae (strain ATCC 204508 / S288c) OX%3D559292)
White	chr4	2487548	2495335	psbK: Photosystem II reaction center protein K (Euglena sanguinea OX%3D130315)
White	chr4	2514272	2514564	Sgpl1: Sphingosine-1-phosphate lyase 1 (Rattus norvegicus OX%3D10116)
White	chr4	2531187	2532702	sif: Protein still life%2C isoform SIF type 1 (Drosophila melanogaster OX%3D7227)
White	chr4	2598852	2599432	NRROS: Transforming growth factor beta activator LRRC33 (Homo sapiens OX%3D9606)
White	chr4	3195001	3196800	arl8ba: ADP-ribosylation factor-like protein 8B-A (Danio rerio OX%3D7955)
White	chr4	3196660	3208405	U-scoloptoxin(01)-Er1a (Ethmostigmus rubripes OX%3D62613)
White	chr4	3361669	3362127	rpsP: 30S ribosomal protein S16 (Sulcia muelleri (strain GWSS) OX%3D444179)
White	chr4	3366922	3370265	cobQ: Probable cobyric acid synthase (Methanococcus vannielii (strain ATCC 35089 / DSM 1224 / JCM 13029 / OCM 148 / SB) OX%3D406327)
White	chr4	3371639	3377887	Diras2: GTP-binding protein Di-Ras2 (Mus musculus OX%3D10090)
White	chr4	3423877	3424317	Potassium channel toxin alpha-KTx 6.21 (Urodacus yaschenkoi OX%3D1273102)
White	chr4	3431744	3444675	cwo: Transcription factor cwo (Drosophila melanogaster OX%3D7227)
White	chr4	3444955	3446580	NDUFB7: NADH dehydrogenase [ubiquinone] 1 beta subcomplex subunit 7 (Pan troglodytes OX%3D9598)
White	chr4	3447979	3449095	mRpL55: 39S ribosomal protein L55%2C mitochondrial (Drosophila melanogaster OX%3D7227)
White	chr4	3467232	3474967	Tesk2: Dual specificity testis-specific protein kinase 2 (Mus musculus OX%3D10090)
White	chr4	3481032	3483780	CG11583: Ribosome biogenesis protein BRX1 homolog (Drosophila melanogaster OX%3D7227)
White	chr4	3483766	3489925	NUDT24: Nudix hydrolase 24%2C chloroplastic (Arabidopsis thaliana OX%3D3702)
White	chr4	3499233	3502257	PGBD4: PiggyBac transposable element-derived protein 4 (Homo sapiens OX%3D9606)
White	chr4	3553934	3554241	SH2416: Protein VraC (Staphylococcus haemolyticus (strain JCSC1435) OX%3D279808)
White	chr4	3569906	3570013	rps15: 30S ribosomal protein S15%2C chloroplastic (Adiantum capillus-veneris OX%3D13818)
White	chr4	3576410	3585383	Inx3: Innexin inx3 (Drosophila melanogaster OX%3D7227)
White	chr4	3588899	3598752	DOCK3: Dedicator of cytokinesis protein 3 (Homo sapiens OX%3D9606)
White	chr4	3606950	3608461	CAT: Catalase (Cavia porcellus OX%3D10141)
White	chr4	3609600	3615346	DLD: Dihydrolipoyl dehydrogenase%2C mitochondrial (Sus scrofa OX%3D9823)
White	chr4	3616126	3617409	SUMF1: Formylglycine-generating enzyme (Bos taurus OX%3D9913)
White	chr4	3617373	3621545	PRMT5: Protein arginine N-methyltransferase 5 (Homo sapiens OX%3D9606)
White	chr4	3625708	3632650	AGL: Glycogen debranching enzyme (Oryctolagus cuniculus OX%3D9986)
White	chr4	3633511	3638693	nup35: Nucleoporin NUP35 (Xenopus tropicalis OX%3D8364)
White	chr4	3636927	3640093	cpa: F-actin-capping protein subunit alpha (Drosophila melanogaster OX%3D7227)
White	chr4	3643831	3650474	AAEL001935: CTL-like protein 1 (Aedes aegypti OX%3D7159)
White	chr4	3653844	3659181	DDB_G0287625: Uncharacterized protein DDB_G0287625 (Dictyostelium discoideum OX%3D44689)
White	chr4	3660201	3664212	STK11: Serine/threonine-protein kinase STK11 (Gallus gallus OX%3D9031)
White	chr4	3664316	3666514	Ddx1: ATP-dependent RNA helicase Ddx1 (Drosophila melanogaster OX%3D7227)
White	chr4	3666862	3671000	METAP2: Methionine aminopeptidase 2 (Homo sapiens OX%3D9606)
White	chr4	3670975	3675487	slc25a26: S-adenosylmethionine mitochondrial carrier protein (Xenopus tropicalis OX%3D8364)
White	chr4	3868220	3893000	PTBP1: Polypyrimidine tract-binding protein 1 (Sus scrofa OX%3D9823)
White	chr5	2075920	2077769	csn8: COP9 signalosome complex subunit 8 (Xenopus laevis OX%3D8355)
White	chr5	2077827	2082181	CG4751: MPN domain-containing protein CG4751 (Drosophila melanogaster OX%3D7227)
White	chr5	2079377	2087206	La protein homolog (Aedes albopictus OX%3D7160)
White	chr5	2087212	2095245	fz: Frizzled (Drosophila virilis OX%3D7244)
White	chr5	2118947	2124579	FZD1: Frizzled-1 (Gallus gallus OX%3D9031)
White	chr5	2143166	2143447	hgdH: (R)-2-hydroxyglutarate dehydrogenase (Acidaminococcus fermentans (strain ATCC 25085 / DSM 20731 / VR4) OX%3D591001)
White	chr5	2152892	2161598	MOV10L1: RNA helicase Mov10l1 (Homo sapiens OX%3D9606)
White	chr5	2162299	2166417	Wdr19: WD repeat-containing protein 19 (Mus musculus OX%3D10090)
White	chr5	2166499	2176780	chs-2: Chitin synthase chs-2 (Caenorhabditis elegans OX%3D6239)
White	chr5	2177793	2179124	ORF1: Capsid protein (Torque teno virus (isolate Human/China/CT39F/2001) OX%3D486279)
White	chr5	2183369	2184905	v1g232160: Protein AKTIP homolog (Nematostella vectensis OX%3D45351)
White	chr5	2185689	2187680	CHAF1A: Chromatin assembly factor 1 subunit A (Homo sapiens OX%3D9606)
White	chr5	2194708	2201536	YOL098C: Uncharacterized protein YOL098C (Saccharomyces cerevisiae (strain ATCC 204508 / S288c) OX%3D559292)
White	chr5	2201521	2204360	RPA12: DNA-directed RNA polymerase I subunit RPA12 (Saccharomyces cerevisiae (strain ATCC 204508 / S288c) OX%3D559292)
White	chr5	2204364	2211967	Venom dipeptidyl peptidase 4 (Apis mellifera OX%3D7460)
White	chr5	2237204	2243172	TFG: Protein TFG (Homo sapiens OX%3D9606)
White	chr5	2274224	2295913	chs-2: Chitin synthase chs-2 (Caenorhabditis elegans OX%3D6239)
White	chr5	2296025	2296543	CG30010: UPF0598 protein CG30010 (Drosophila melanogaster OX%3D7227)
White	chr5	2300449	2301651	pigm: GPI mannosyltransferase 1 (Xenopus tropicalis OX%3D8364)
White	chr5	2304692	2308274	Tjap1: Tight junction-associated protein 1 (Mus musculus OX%3D10090)
White	chr5	2308262	2310925	armt1: Damage-control phosphatase ARMT1 (Danio rerio OX%3D7955)
White	chr5	2310983	2315743	Asx: Polycomb protein Asx (Drosophila melanogaster OX%3D7227)
White	chr5	2476457	2487990	RP709: Uncharacterized protein RP709 (Rickettsia prowazekii (strain Madrid E) OX%3D272947)
White	chr5	2669968	2670478	MT-ATP6: ATP synthase subunit a (Lycodon semicarinatus OX%3D56549)
White	chr5	2682452	2691111	mst101(2): Axoneme-associated protein mst101(2) (Drosophila hydei OX%3D7224)
White	chr5	2724076	2724692	Slc14a2: Urea transporter 2 (Rattus norvegicus OX%3D10116)
White	chr5	2734077	2743372	Stk24: Serine/threonine-protein kinase 24 (Mus musculus OX%3D10090)
White	chr5	2747085	2754071	CG31712: UPF0430 protein CG31712 (Drosophila melanogaster OX%3D7227)
White	chr5	2756348	2760521	U-scoloptoxin(01)-Er1a (Ethmostigmus rubripes OX%3D62613)
White	chr5	2760995	2775900	KATNB1: Katanin p80 WD40 repeat-containing subunit B1 (Homo sapiens OX%3D9606)
White	chr5	2778319	2788696	TAF3: Transcription initiation factor TFIID subunit 3 (Gallus gallus OX%3D9031)
White	chr5	2838044	2844254	Bgb: Protein big brother (Drosophila melanogaster OX%3D7227)
White	chr5	2851296	2855122	uppP: Undecaprenyl-diphosphatase (Methanococcus vannielii (strain ATCC 35089 / DSM 1224 / JCM 13029 / OCM 148 / SB) OX%3D406327)
White	chr5	2855171	2858461	Dus2: tRNA-dihydrouridine(20) synthase [NAD(P)+]-like (Mus musculus OX%3D10090)
White	chr5	2858437	2859623	pheS: Phenylalanine--tRNA ligase alpha subunit (Mycoplasma penetrans (strain HF-2) OX%3D272633)
White	chr5	2859667	2862694	ybeY: Endoribonuclease YbeY (Burkholderia mallei (strain ATCC 23344) OX%3D243160)
White	chr5	2991935	2993643	rpmF: 50S ribosomal protein L32 (Vesicomyosocius okutanii subsp. Calyptogena okutanii (strain HA) OX%3D412965)
White	chr5	3089310	3109182	Rpusd2: RNA pseudouridylate synthase domain-containing protein 2 (Mus musculus OX%3D10090)
White	chr5	3094241	3094595	rrp4: Exosome complex component Rrp4 (Pyrococcus horikoshii (strain ATCC 700860 / DSM 12428 / JCM 9974 / NBRC 100139 / OT-3) OX%3D70601)
White	chr5	3114544	3115017	Immp2l: Mitochondrial inner membrane protease subunit 2 (Mus musculus OX%3D10090)
White	chr5	3116194	3119684	Wdr35: WD repeat-containing protein 35 (Rattus norvegicus OX%3D10116)
White	chr5	3120714	3124089	Rpn8: 26S proteasome non-ATPase regulatory subunit 7 (Drosophila melanogaster OX%3D7227)
White	chr5	3131277	3135911	atk: Protein artichoke (Drosophila melanogaster OX%3D7227)
White	chr5	3138566	3139252	A: Uncharacterized protein A (Lachancea fermentati OX%3D4955)
White	chr5	3140197	3146629	Enah: Protein enabled homolog (Mus musculus OX%3D10090)
White	chr5	3161324	3168886	RBM25: RNA-binding protein 25 (Homo sapiens OX%3D9606)
White	chr5	3169193	3177327	RBM25: RNA-binding protein 25 (Homo sapiens OX%3D9606)
White	chr5	3178134	3180512	MAATS1: Cilia- and flagella-associated protein 91 (Homo sapiens OX%3D9606)
White	chr5	3183305	3192699	NEFH: Neurofilament heavy polypeptide (Homo sapiens OX%3D9606)
White	chr5	3197305	3201278	stum: Protein stum (Drosophila melanogaster OX%3D7227)
White	chr5	3206680	3214432	Protein C9orf135 homolog (Mus musculus OX%3D10090)
White	chr5	3221224	3230251	Bark lectin isoform 1 (Crateva tapia OX%3D202635)
White	chr5	3237285	3237953	GRXC4: Glutaredoxin-C4 (Arabidopsis thaliana OX%3D3702)
White	chr5	3334212	3334421	CG14701: DPH3 homolog (Drosophila melanogaster OX%3D7227)
White	chr5	3440740	3441345	rnpA: Ribonuclease P protein component (Exiguobacterium sibiricum (strain DSM 17290 / JCM 13490 / 255-15) OX%3D262543)
White	chr5	3510355	3513938	tat: Protein Tat (Human immunodeficiency virus type 1 group M subtype F2 (isolate MP257) OX%3D388823)
White	chr5	3599412	3600947	Phyhd1: Phytanoyl-CoA dioxygenase domain-containing protein 1 (Mus musculus OX%3D10090)
White	chr5	3607862	3641906	Nphs1: Nephrin (Mus musculus OX%3D10090)
White	chr5	3648946	3652979	n4bp1: NEDD4-binding protein 1 (Xenopus laevis OX%3D8355)
White	chr5	3653672	3658674	ZNF341: Zinc finger protein 341 (Homo sapiens OX%3D9606)
White	chr5	3659211	3665582	Gr28b: Putative gustatory receptor 28b (Drosophila melanogaster OX%3D7227)
White	chr5	3663878	3676466	GHITM: Growth hormone-inducible transmembrane protein (Homo sapiens OX%3D9606)
White	chr5	3670441	3670887	plsY: Glycerol-3-phosphate acyltransferase (Hahella chejuensis (strain KCTC 2396) OX%3D349521)
White	chr5	3676482	3678495	Tbc1d25: TBC1 domain family member 25 (Mus musculus OX%3D10090)
White	chr5	3678734	3680638	TBC1D25: TBC1 domain family member 25 (Homo sapiens OX%3D9606)
White	chr5	3685397	3689930	Dhx33: ATP-dependent RNA helicase DHX33 (Mus musculus OX%3D10090)
White	chr5	3692727	3692978	hes2: Transcription factor HES-2 (Xenopus laevis OX%3D8355)
White	chr5	3821477	3824849	pyrE: Orotate phosphoribosyltransferase (Roseobacter denitrificans (strain ATCC 33942 / OCh 114) OX%3D375451)
White	chr5	3929298	3939469	hisG: ATP phosphoribosyltransferase (Chlorobium chlorochromatii (strain CaD3) OX%3D340177)
White	chr5	3940715	3950594	Nlgn3: Neuroligin-3 (Mus musculus OX%3D10090)
White	chr5	3996052	3996368	Uncharacterized shell protein 12 (Margaritifera margaritifera OX%3D102329)
White	chr5	4000812	4012557	SLC9B2: Sodium/hydrogen exchanger 9B2 (Homo sapiens OX%3D9606)
White	chr5	4017129	4024832	mth2: G-protein coupled receptor Mth2 (Drosophila yakuba OX%3D7245)
White	chr5	4025915	4029183	C18orf63: Uncharacterized protein C18orf63 (Homo sapiens OX%3D9606)
White	chr5	4029691	4031980	UBAC1: Ubiquitin-associated domain-containing protein 1 (Gallus gallus OX%3D9031)
White	chr5	4032113	4035720	Ift80: Intraflagellar transport protein 80 homolog (Rattus norvegicus OX%3D10116)
White	chr5	4036801	4038258	Cwc25: Pre-mRNA-splicing factor CWC25 homolog (Mus musculus OX%3D10090)
White	chr5	4038359	4039843	Dox-A2: Probable 26S proteasome non-ATPase regulatory subunit 3 (Anopheles gambiae OX%3D7165)
White	chr5	4041745	4047549	SPBPJ4664.02: Uncharacterized threonine-rich GPI-anchored glycoprotein PJ4664.02 (Schizosaccharomyces pombe (strain 972 / ATCC 24843) OX%3D284812)
White	chr5	4053663	4061983	rnf111-c: E3 ubiquitin-protein ligase arkadia-C (Xenopus laevis OX%3D8355)
White	chr5	4061996	4063336	emc4: ER membrane protein complex subunit 4 (Xenopus tropicalis OX%3D8364)
White	chr5	4063337	4065485	Bap18: Chromatin complexes subunit BAP18 (Mus musculus OX%3D10090)
White	chr5	4065527	4072036	Grip1: Glutamate receptor-interacting protein 1 (Rattus norvegicus OX%3D10116)
White	chr5	4078300	4091371	Ech1: Delta(3%2C5)-Delta(2%2C4)-dienoyl-CoA isomerase%2C mitochondrial (Rattus norvegicus OX%3D10116)
White	chr5	4080781	4082091	Efcab2: Dynein regulatory complex protein 8 (Mus musculus OX%3D10090)
White	chr5	4094033	4098280	thoc5: THO complex subunit 5 homolog (Danio rerio OX%3D7955)
White	chr5	4102483	4109387	Ehbp1l1: EH domain-binding protein 1-like protein 1 (Mus musculus OX%3D10090)
White	chr5	4110025	4119499	Bub1: Mitotic checkpoint serine/threonine-protein kinase BUB1 (Mus musculus OX%3D10090)
White	chr5	4120773	4124212	TPX2: Targeting protein for Xklp2 homolog (Patiria pectinifera OX%3D7594)
White	chr5	4125468	4127565	PSMC6: 26S proteasome regulatory subunit 10B (Homo sapiens OX%3D9606)
White	chr5	4127566	4128915	IAA30: Auxin-responsive protein IAA30 (Oryza sativa subsp. japonica OX%3D39947)
White	chr5	4129198	4137559	ostc-b: Oligosaccharyltransferase complex subunit ostc-B (Xenopus laevis OX%3D8355)
White	chr5	4131781	4134822	ift46: Intraflagellar transport protein 46 homolog (Danio rerio OX%3D7955)
White	chr5	4142837	4143526	Cytochrome b5 (Rhizopus stolonifer OX%3D4846)
White	chr5	4152217	4157027	RXR: Retinoic acid receptor RXR (Lymnaea stagnalis OX%3D6523)
White	chr5	4173501	4181006	Ppt2: Lysosomal thioesterase PPT2 homolog (Drosophila melanogaster OX%3D7227)
White	chr5	4180442	4185709	DDB_G0290503: Putative leucine-rich repeat-containing protein DDB_G0290503 (Dictyostelium discoideum OX%3D44689)
White	chr5	4186990	4188885	SLC66A2: Solute carrier family 66 member 2 (Homo sapiens OX%3D9606)
White	chr5	4189889	4190561	timm21: Mitochondrial import inner membrane translocase subunit Tim21 (Xenopus laevis OX%3D8355)
White	chr5	4191871	4193538	Tmem231: Transmembrane protein 231 (Rattus norvegicus OX%3D10116)
White	chr5	4194385	4200479	Hemocyte protein-glutamine gamma-glutamyltransferase (Tachypleus tridentatus OX%3D6853)
White	chr5	4202328	4217326	CRIM1: Cysteine-rich motor neuron 1 protein (Gallus gallus OX%3D9031)
White	chr5	4210204	4211780	Transposable element Tcb1 transposase (Caenorhabditis briggsae OX%3D6238)
White	chr5	11799386	11799755	SEY1: Protein SEY1 (Ajellomyces capsulatus (strain G186AR / H82 / ATCC MYA-2454 / RMSCC 2432) OX%3D447093)
White	chr5	11819900	11826037	Hnrnpl: Heterogeneous nuclear ribonucleoprotein L (Rattus norvegicus OX%3D10116)
White	chr5	11830277	11832650	nifV-OMEGA: Homocitrate synthase%2C omega subunit (Clostridium pasteurianum OX%3D1501)
White	chr5	11833606	11835779	Wwox: WW domain-containing oxidoreductase (Drosophila melanogaster OX%3D7227)
White	chr5	11833799	11834463	BEE1: Transcription factor BEE 1 (Arabidopsis thaliana OX%3D3702)
White	chr5	11836116	11838802	Eukaryotic translation initiation factor 3 subunit H (Bombyx mori OX%3D7091)
White	chr5	11839447	11844456	C-type lectin mannose-binding isoform (Oxyuranus scutellatus OX%3D8668)
White	chr5	11854014	11857601	CSNKA2IP: Casein kinase II subunit alpha'-interacting protein (Homo sapiens OX%3D9606)
White	chr5	11867041	11876899	slc16a12: Monocarboxylate transporter 12 (Xenopus tropicalis OX%3D8364)
White	chr5	11877421	11889873	TAT: Tyrosine aminotransferase (Homo sapiens OX%3D9606)
White	chr5	11890049	11895469	MFSD1: Major facilitator superfamily domain-containing protein 1 (Homo sapiens OX%3D9606)
White	chr5	11895200	11903138	WDR59: GATOR complex protein WDR59 (Gallus gallus OX%3D9031)
White	chr5	11905507	11911903	Cyld: Ubiquitin carboxyl-terminal hydrolase CYLD (Mus musculus OX%3D10090)
White	chr5	11914160	11916912	atg3: Ubiquitin-like-conjugating enzyme ATG3 (Danio rerio OX%3D7955)
White	chr5	11916790	11921559	ZNF146: Zinc finger protein OZF (Homo sapiens OX%3D9606)
White	chr5	11934850	11942911	BOK: Bcl-2-related ovarian killer protein (Gallus gallus OX%3D9031)
White	chr5	11943024	11946916	Tctp: Translationally-controlled tumor protein homolog (Bombyx mori OX%3D7091)
White	chr5	11947297	11948916	ANKRD39: Ankyrin repeat domain-containing protein 39 (Homo sapiens OX%3D9606)
White	chr5	11949048	11949953	MALSU1: Mitochondrial assembly of ribosomal large subunit protein 1 (Homo sapiens OX%3D9606)
White	chr5	11949954	11952723	pdcd10: Programmed cell death protein 10 (Xenopus laevis OX%3D8355)
White	chr5	11961385	11977560	tim: Protein timeless (Drosophila virilis OX%3D7244)
White	chr5	11978028	11982301	Gemin2: Gem-associated protein 2 (Mus musculus OX%3D10090)
White	chr5	11999039	12003073	nrv2: Sodium/potassium-transporting ATPase subunit beta-2 (Drosophila melanogaster OX%3D7227)
White	chr5	12019643	12024713	nrv2: Sodium/potassium-transporting ATPase subunit beta-2 (Drosophila melanogaster OX%3D7227)
White	chr5	12024997	12025555	nrv2: Sodium/potassium-transporting ATPase subunit beta-2 (Drosophila melanogaster OX%3D7227)
White	chr5	12033493	12038982	nrv1: Sodium/potassium-transporting ATPase subunit beta-1 (Drosophila melanogaster OX%3D7227)
White	chr5	12043277	12046413	nrv2: Sodium/potassium-transporting ATPase subunit beta-2 (Drosophila melanogaster OX%3D7227)
White	chr5	12049739	12050387	infA: Translation initiation factor IF-1%2C plastid (Epifagus virginiana OX%3D4177)
White	chr5	12051324	12051622	C29G2.6: Uncharacterized protein C29G2.6 (Caenorhabditis elegans OX%3D6239)
White	chr5	12054579	12060547	Cep170b: Centrosomal protein of 170 kDa protein B (Mus musculus OX%3D10090)
White	chr5	12062402	12077889	CalpA: Calpain-A (Drosophila melanogaster OX%3D7227)
White	chr5	12087123	12088272	KRT10: Keratin%2C type I cytoskeletal 10 (Homo sapiens OX%3D9606)
White	chr5	12089014	12091681	Tmc7: Transmembrane channel-like protein 7 (Mus musculus OX%3D10090)
White	chr5	12092871	12094587	Rnaseh2c: Ribonuclease H2 subunit C (Mus musculus OX%3D10090)
White	chr5	12096468	12110239	wat: Fatty acyl-CoA reductase wat (Drosophila melanogaster OX%3D7227)
White	chr5	12098355	12102333	Hdlbp: Vigilin (Mus musculus OX%3D10090)
White	chr5	12111243	12113325	O-fut1: GDP-fucose protein O-fucosyltransferase 1 (Drosophila melanogaster OX%3D7227)
White	chr5	12115031	12143237	Mpp6: MAGUK p55 subfamily member 6 (Mus musculus OX%3D10090)
White	chr5	12140474	12140999	ECU08_1550: Uncharacterized membrane protein ECU08_1550 (Encephalitozoon cuniculi (strain GB-M1) OX%3D284813)
White	chr5	12152391	12158793	MPP6: MAGUK p55 subfamily member 6 (Homo sapiens OX%3D9606)
White	chr5	12161497	12162190	At3g16895: Defensin-like protein 47 (Arabidopsis thaliana OX%3D3702)
White	chr5	12214634	12214886	Mesotocin receptor (Rhinella marina OX%3D8386)
White	chr5	12275324	12275956	T16H12.9: Uncharacterized protein T16H12.9 (Caenorhabditis elegans OX%3D6239)
White	chr5	12303565	12303750	TCEAL7: Transcription elongation factor A protein-like 7 (Homo sapiens OX%3D9606)
White	chr5	12303754	12303873	ID=chr5-est-123.1
White	chr5	12303945	12309450	rplX: 50S ribosomal protein L24 (Syntrophobacter fumaroxidans (strain DSM 10017 / MPOB) OX%3D335543)
White	chr5	12309874	12320271	rpmA: 50S ribosomal protein L27 (Streptomyces coelicolor (strain ATCC BAA-471 / A3(2) / M145) OX%3D100226)
White	chr5	12320588	12321150	rnc: Ribonuclease 3 (Vibrio vulnificus (strain YJ016) OX%3D196600)
White	chr5	12408548	12409083	YEL1: Guanine-nucleotide exchange factor YEL1 (Vanderwaltozyma polyspora (strain ATCC 22028 / DSM 70294) OX%3D436907)
White	chr5	12736968	12743995	Antimicrobial peptide TsAP-1 (Tityus serrulatus OX%3D6887)
White	chr5	12737667	12737783	DDB_G0289359: Putative uncharacterized protein DDB_G0289359 (Dictyostelium discoideum OX%3D44689)
White	chr5	12741545	12748113	buk: Probable butyrate kinase (Listeria monocytogenes serotype 4b (strain CLIP80459) OX%3D568819)
White	chr5	12759596	12760055	nrdR: Transcriptional repressor NrdR (Clostridium botulinum (strain 657 / Type Ba4) OX%3D515621)
White	chr5	12765069	12767659	YBR056W-A: Uncharacterized protein YBR056W-A (Saccharomyces cerevisiae (strain ATCC 204508 / S288c) OX%3D559292)
White	chr5	12785296	12786557	plu3092: 5'-deoxynucleotidase plu3092 (Photorhabdus laumondii subsp. laumondii (strain DSM 15139 / CIP 105565 / TT01) OX%3D243265)
White	chr5	12793669	12798794	DDB_G0271558: Putative uncharacterized protein DDB_G0271558 (Dictyostelium discoideum OX%3D44689)
White	chr5	12800715	12801736	ACVR2A: Activin receptor type-2A (Bos taurus OX%3D9913)
White	chr5	12802683	12804315	MT-ND4L: NADH-ubiquinone oxidoreductase chain 4L (Trachypithecus obscurus OX%3D54181)
White	chr5	12807915	12819013	smpB: SsrA-binding protein (Orientia tsutsugamushi (strain Boryong) OX%3D357244)
White	chr5	12831503	12835272	tetD: Transposon Tn10 TetD protein (Escherichia coli OX%3D562)
White	chr5	12843441	12845711	ID=chr5-aug-128.14
White	chr5	12857989	12859110	Small cysteine-rich protein 3 (Acropora millepora OX%3D45264)
White	chr5	12899504	12905332	NOP9: Nucleolar protein 9 (Homo sapiens OX%3D9606)
White	chr5	12909399	12909793	glmM: Phosphoglucosamine mutase (Methylobacillus flagellatus (strain KT / ATCC 51484 / DSM 6875) OX%3D265072)
White	chr5	12912856	12916428	Macrod2: ADP-ribose glycohydrolase MACROD2 (Mus musculus OX%3D10090)
White	chr5	12919699	12926878	PAPOLA: Poly(A) polymerase alpha (Homo sapiens OX%3D9606)
White	chr5	12927102	12931302	MCOLN2: Mucolipin-2 (Homo sapiens OX%3D9606)
White	chr5	12931453	12935720	Fbxo42: F-box only protein 42 (Mus musculus OX%3D10090)
White	chr5	12938873	12950195	CABLES1: CDK5 and ABL1 enzyme substrate 1 (Homo sapiens OX%3D9606)
White	chr5	12950906	12955028	MIB1: E3 ubiquitin-protein ligase MIB1 (Homo sapiens OX%3D9606)
White	chr5	13174671	13175271	Queuosine salvage protein (Bos taurus OX%3D9913)
White	chr5	13200762	13201030	rpsR: 30S ribosomal protein S18 (Desulforudis audaxviator (strain MP104C) OX%3D477974)
White	chr5	13259401	13285161	Cd22: B-cell receptor CD22 (Mus musculus OX%3D10090)
White	chr5	13286705	13292058	Venom carboxylesterase-6 (Apis mellifera OX%3D7460)
White	chr5	13487933	13491091	yphC: Uncharacterized zinc-type alcohol dehydrogenase-like protein YphC (Escherichia coli (strain K12) OX%3D83333)
White	chr5	13600954	13605482	Cpq: Carboxypeptidase Q (Rattus norvegicus OX%3D10116)
White	chr5	13606930	13611789	cpq: Carboxypeptidase Q (Xenopus laevis OX%3D8355)
White	chr5	13612100	13613992	mrpl-11: Probable 39S ribosomal protein L11%2C mitochondrial (Caenorhabditis elegans OX%3D6239)
White	chr5	13614741	13618443	Cebpz: CCAAT/enhancer-binding protein zeta (Mus musculus OX%3D10090)
White	chr5	13619222	13622237	desi2: Deubiquitinase DESI2 (Danio rerio OX%3D7955)
White	chr5	13626512	13626745	HE: Hemagglutinin-esterase (Murine coronavirus (strain DVIM) OX%3D231423)
White	chr5	13628627	13631505	tif32: Eukaryotic translation initiation factor 3 subunit A (Aspergillus terreus (strain NIH 2624 / FGSC A1156) OX%3D341663)
White	chr5	13631298	13634770	LRRC70: Leucine-rich repeat-containing protein 70 (Homo sapiens OX%3D9606)
White	chr5	13634684	13651177	CDC42BPB: Serine/threonine-protein kinase MRCK beta (Homo sapiens OX%3D9606)
White	chr5	13651281	13660679	lin: Protein lines (Drosophila melanogaster OX%3D7227)
White	chr5	13661300	13662736	D5R: Core protein D3 homolog (Rabbit fibroma virus (strain Kasza) OX%3D10272)
White	chr5	13663539	13670804	fand: Pre-mRNA-splicing factor syf1 homolog (Drosophila melanogaster OX%3D7227)
White	chr5	13668513	13672684	ZNF845: Zinc finger protein 845 (Homo sapiens OX%3D9606)
White	chr5	13672932	13674412	ZNF534: Zinc finger protein 534 (Homo sapiens OX%3D9606)
White	chr5	13678138	13696988	NSMAF: Protein FAN (Homo sapiens OX%3D9606)
White	chr5	13689103	13689456	ENY2: Transcription and mRNA export factor ENY2 (Bos taurus OX%3D9913)
White	chr5	13696300	13700244	dye: Nuclear pore complex protein Nup93 (Danio rerio OX%3D7955)
White	chr5	13700181	13704757	ARL2BP: ADP-ribosylation factor-like protein 2-binding protein (Gallus gallus OX%3D9031)
White	chr5	13700504	13701662	atpF: ATP synthase subunit b (Mycoplasma arthritidis (strain 158L3-1) OX%3D243272)
White	chr5	13702340	13711741	phaF: Probable K(+)/H(+) antiporter subunit F (Rhodobacter capsulatus (strain ATCC BAA-309 / NBRC 16581 / SB1003) OX%3D272942)
White	chr5	13721511	13725789	rpmC: 50S ribosomal protein L29 (Chlamydia abortus (strain DSM 27085 / S26/3) OX%3D218497)
White	chr5	13822466	13840185	al: Homeobox protein aristaless (Drosophila melanogaster OX%3D7227)
White	chr5	13874069	13874383	UCC3: Uclacyanin-3 (Arabidopsis thaliana OX%3D3702)
White	chr5	13941002	13957862	Lrch: Leucine-rich repeat and calponin homology domain-containing protein (Drosophila melanogaster OX%3D7227)
White	chr5	13991969	13998335	STAM: Signal transducing adapter molecule 1 (Homo sapiens OX%3D9606)
White	chr5	13998822	14007388	ND-42: NADH dehydrogenase [ubiquinone] 1 alpha subcomplex subunit 10%2C mitochondrial (Drosophila melanogaster OX%3D7227)
White	chr5	14003041	14007388	maf1: Repressor of RNA polymerase III transcription MAF1 homolog (Danio rerio OX%3D7955)
White	chr5	14007510	14012075	Rgn: Regucalcin (Rattus norvegicus OX%3D10116)
White	chr5	14012076	14024439	DDB_G0290503: Putative leucine-rich repeat-containing protein DDB_G0290503 (Dictyostelium discoideum OX%3D44689)
White	chr5	14024454	14027731	UVRAG: UV radiation resistance-associated gene protein (Homo sapiens OX%3D9606)
White	chr5	14028887	14034314	Kpna4: Importin subunit alpha-3 (Mus musculus OX%3D10090)
White	chr5	14035980	14040496	yars1: Tyrosine--tRNA ligase%2C cytoplasmic (Danio rerio OX%3D7955)
White	chr5	14040701	14047224	NCK1: Cytoplasmic protein NCK1 (Homo sapiens OX%3D9606)
White	chr5	14047940	14049326	Arrestin homolog (Heliothis virescens OX%3D7102)
White	chr5	14051555	14052699	DIPK2A: Divergent protein kinase domain 2A (Homo sapiens OX%3D9606)
White	chr5	14053440	14055907	Fdx1: Adrenodoxin-like protein 1%2C mitochondrial (Drosophila melanogaster OX%3D7227)
White	chr5	14056143	14060486	Ercc2: General transcription and DNA repair factor IIH helicase subunit XPD (Mus musculus OX%3D10090)
White	chr5	14060475	14065375	spred1: Sprouty-related%2C EVH1 domain-containing protein 1 (Xenopus tropicalis OX%3D8364)
White	chr5	14071424	14072785	PARPB: Procyclic form-specific polypeptide B-alpha (Trypanosoma brucei brucei OX%3D5702)
White	chr5	14077064	14085851	ALK: ALK tyrosine kinase receptor (Homo sapiens OX%3D9606)
White	chr5	14196823	14197659	NSMCE4A: Non-structural maintenance of chromosomes element 4 homolog A (Bos taurus OX%3D9913)
White	chr5	14210881	14232462	IGF1R: Insulin-like growth factor 1 receptor (Fragment) (Bos taurus OX%3D9913)
White	chr5	14244118	14247769	bioD: ATP-dependent dethiobiotin synthetase BioD (Wigglesworthia glossinidia brevipalpis OX%3D36870)
White	chr5	14247004	14247769	NGR_a04030: Uncharacterized protein y4dN (Sinorhizobium fredii (strain NBRC 101917 / NGR234) OX%3D394)
White	chr5	14274984	14277836	Cwc22: Pre-mRNA-splicing factor CWC22 homolog (Mus musculus OX%3D10090)
White	chr5	14277988	14282757	Efhb: EF-hand domain-containing family member B (Mus musculus OX%3D10090)
White	chr5	14283304	14288129	RAB5C: Ras-related protein Rab-5C (Bos taurus OX%3D9913)
White	chr5	14288969	14292537	CLNS1A: Methylosome subunit pICln (Oryctolagus cuniculus OX%3D9986)
White	chr5	14295189	14296376	Rpn7: 26S proteasome non-ATPase regulatory subunit 6 (Drosophila melanogaster OX%3D7227)
White	chr5	14327612	14335658	pole3: DNA polymerase epsilon subunit 3 (Dictyostelium discoideum OX%3D44689)
White	chr5	14350109	14350618	ND4: NADH-ubiquinone oxidoreductase chain 4 (Acanthamoeba castellanii OX%3D5755)
White	chr5	14353225	14356254	hoxa4: Homeobox protein Hox-A4 (Morone saxatilis OX%3D34816)
White	chr5	14373928	14386180	Slc4a7: Sodium bicarbonate cotransporter 3 (Rattus norvegicus OX%3D10116)
White	chr5	14575116	14575717	UL44: DNA polymerase processivity factor (Human cytomegalovirus (strain AD169) OX%3D10360)
White	chr5	14590897	14599052	esg: Protein escargot (Drosophila melanogaster OX%3D7227)
White	chr5	14782267	14786097	PTHLH: Parathyroid hormone-related protein (Fragment) (Equus caballus OX%3D9796)
White	chr5	14849339	14853412	IFT81: Intraflagellar transport protein 81 homolog (Homo sapiens OX%3D9606)
White	chr5	14854030	14860088	CUL3: Cullin-3 (Homo sapiens OX%3D9606)
White	chr5	14860763	14872129	Cul3: Cullin-3 (Rattus norvegicus OX%3D10116)
White	chr5	15016910	15020275	zapB: Cell division protein ZapB (Salmonella agona (strain SL483) OX%3D454166)
White	chr5	15022031	15022173	DOF1.2: Dof zinc finger protein DOF1.2 (Arabidopsis thaliana OX%3D3702)
White	chr8	10506489	10513895	hth: Homeobox protein homothorax (Drosophila melanogaster OX%3D7227)
White	chr8	10519468	10519688	SSP1144: UPF0297 protein SSP1144 (Staphylococcus saprophyticus subsp. saprophyticus (strain ATCC 15305 / DSM 20229 / NCIMB 8711 / NCTC 7292 / S-41) OX%3D342451)
White	chr8	10560276	10563304	RSPH4A: Radial spoke head protein 4 homolog A (Homo sapiens OX%3D9606)
White	chr8	10564159	10566747	EXOSC5: Exosome complex component RRP46 (Homo sapiens OX%3D9606)
White	chr8	10566172	10566542	IRC19: Increased recombination centers protein 19 (Saccharomyces cerevisiae (strain RM11-1a) OX%3D285006)
White	chr8	10568714	10568925	SAP2: Candidapepsin-2 (Candida albicans (strain SC5314 / ATCC MYA-2876) OX%3D237561)
White	chr8	10573437	10578050	Fit1: Unc-112-related protein (Drosophila melanogaster OX%3D7227)
White	chr8	10611561	10611908	LIS121-2: Protein LIS 121-2 (African swine fever virus (isolate Portugal/Lis 57/1957) OX%3D10499)
White	chr8	10620204	10620501	ccsmst1: Protein ccsmst1 (Xenopus tropicalis OX%3D8364)
White	chr8	10635133	10639552	Fit1: Unc-112-related protein (Drosophila melanogaster OX%3D7227)
White	chr8	10640957	10642550	iba57: Putative transferase CAF17 homolog%2C mitochondrial (Danio rerio OX%3D7955)
White	chr8	10642771	10644344	Rbm34: RNA-binding protein 34 (Mus musculus OX%3D10090)
White	chr8	10646678	10648895	EIF2B4: Translation initiation factor eIF-2B subunit delta (Homo sapiens OX%3D9606)
White	chr8	10650366	10652558	CUL1: Cullin-1 (Homo sapiens OX%3D9606)
White	chr8	10652631	10654434	ARV2: Protein ARV 2 (Arabidopsis thaliana OX%3D3702)
White	chr8	10655145	10658377	vrk1: Serine/threonine-protein kinase VRK1 (Danio rerio OX%3D7955)
White	chr8	10657382	10659062	rpl37ae: 50S ribosomal protein L37Ae (Aeropyrum pernix (strain ATCC 700893 / DSM 11879 / JCM 9820 / NBRC 100138 / K1) OX%3D272557)
White	chr8	10660103	10660373	UL13: Serine/threonine-protein kinase UL13 (Human herpesvirus 2 (strain HG52) OX%3D10315)
White	chr8	10669910	10673341	Coq6: Ubiquinone biosynthesis monooxygenase COQ6%2C mitochondrial (Mus musculus OX%3D10090)
White	chr8	10673538	10681590	pyx: Transient receptor potential channel pyrexia (Drosophila melanogaster OX%3D7227)
White	chr8	10681664	10683050	coq6: Ubiquinone biosynthesis monooxygenase COQ6%2C mitochondrial (Xenopus tropicalis OX%3D8364)
White	chr8	10682529	10685896	ea: Serine protease easter (Drosophila melanogaster OX%3D7227)
White	chr8	10689111	10694667	CLIPB4: CLIP domain-containing serine protease 14D (Anopheles gambiae OX%3D7165)
White	chr8	10696303	10704480	CLIP domain-containing serine protease 2 (Bombyx mori OX%3D7091)
White	chr8	10705048	10708425	FAM161A: Protein FAM161A (Homo sapiens OX%3D9606)
White	chr8	10712117	10717809	flfl: Serine/threonine-protein phosphatase 4 regulatory subunit 3 (Drosophila melanogaster OX%3D7227)
White	chr8	10718388	10719525	sde2: Replication stress response regulator SDE2 (Xenopus tropicalis OX%3D8364)
White	chr8	10727687	10746706	hif1a: Hypoxia-inducible factor 1-alpha (Oncorhynchus mykiss OX%3D8022)
White	chr8	10750479	10751060	YCL042W: Putative uncharacterized protein YCL042W (Saccharomyces cerevisiae (strain ATCC 204508 / S288c) OX%3D559292)
White	chr8	10770913	10772414	chchd4-b: Mitochondrial intermembrane space import and assembly protein 40-B (Xenopus laevis OX%3D8355)
White	chr8	10833240	10833596	Izumo3: Izumo sperm-egg fusion protein 3 (Mus musculus OX%3D10090)
White	chr8	10834258	10834601	tmem41ab: Transmembrane protein 41A-B (Danio rerio OX%3D7955)
White	chr8	10834631	10834971	cmk: Cytidylate kinase (Desulfurococcus amylolyticus (strain DSM 18924 / JCM 16383 / VKM B-2413 / 1221n) OX%3D490899)
White	chr8	10861179	10861514	Noc_3000: UPF0235 protein Noc_3000 (Nitrosococcus oceani (strain ATCC 19707 / BCRC 17464 / NCIMB 11848 / C-107) OX%3D323261)
White	chr8	10952166	10952362	cheW: Chemotaxis protein CheW (Caulobacter vibrioides (strain ATCC 19089 / CB15) OX%3D190650)
White	chr8	10980125	10980429	ATP synthase subunits region ORF 1 (Fragment) (Rhodobacter blasticus OX%3D1075)
White	chr8	11044627	11045111	lilli: AF4/FMR2 family member lilli (Drosophila pseudoobscura pseudoobscura OX%3D46245)
White	chr5	3510355	3513938	tat: Protein Tat (Human immunodeficiency virus type 1 group M subtype F2 (isolate MP257) OX%3D388823)
White	chr5	3599412	3600947	Phyhd1: Phytanoyl-CoA dioxygenase domain-containing protein 1 (Mus musculus OX%3D10090)
White	chr5	3607862	3641906	Nphs1: Nephrin (Mus musculus OX%3D10090)
White	chr5	3648946	3652979	n4bp1: NEDD4-binding protein 1 (Xenopus laevis OX%3D8355)
White	chr5	3653672	3658674	ZNF341: Zinc finger protein 341 (Homo sapiens OX%3D9606)
White	chr5	3659211	3665582	Gr28b: Putative gustatory receptor 28b (Drosophila melanogaster OX%3D7227)
White	chr5	3663878	3676466	GHITM: Growth hormone-inducible transmembrane protein (Homo sapiens OX%3D9606)
White	chr5	3670441	3670887	plsY: Glycerol-3-phosphate acyltransferase (Hahella chejuensis (strain KCTC 2396) OX%3D349521)
White	chr5	3676482	3678495	Tbc1d25: TBC1 domain family member 25 (Mus musculus OX%3D10090)
White	chr5	3678734	3680638	TBC1D25: TBC1 domain family member 25 (Homo sapiens OX%3D9606)
White	chr5	3685397	3689930	Dhx33: ATP-dependent RNA helicase DHX33 (Mus musculus OX%3D10090)
White	chr5	3692727	3692978	hes2: Transcription factor HES-2 (Xenopus laevis OX%3D8355)
White	chr5	3821477	3824849	pyrE: Orotate phosphoribosyltransferase (Roseobacter denitrificans (strain ATCC 33942 / OCh 114) OX%3D375451)
White	chr5	3929298	3939469	hisG: ATP phosphoribosyltransferase (Chlorobium chlorochromatii (strain CaD3) OX%3D340177)
White	chr5	3940715	3950594	Nlgn3: Neuroligin-3 (Mus musculus OX%3D10090)
White	chr5	3996052	3996368	Uncharacterized shell protein 12 (Margaritifera margaritifera OX%3D102329)
White	chr5	4000812	4012557	SLC9B2: Sodium/hydrogen exchanger 9B2 (Homo sapiens OX%3D9606)
White	chr5	4017129	4024832	mth2: G-protein coupled receptor Mth2 (Drosophila yakuba OX%3D7245)
White	chr5	4025915	4029183	C18orf63: Uncharacterized protein C18orf63 (Homo sapiens OX%3D9606)
White	chr5	4029691	4031980	UBAC1: Ubiquitin-associated domain-containing protein 1 (Gallus gallus OX%3D9031)
White	chr5	4032113	4035720	Ift80: Intraflagellar transport protein 80 homolog (Rattus norvegicus OX%3D10116)
White	chr5	4036801	4038258	Cwc25: Pre-mRNA-splicing factor CWC25 homolog (Mus musculus OX%3D10090)
White	chr5	4038359	4039843	Dox-A2: Probable 26S proteasome non-ATPase regulatory subunit 3 (Anopheles gambiae OX%3D7165)
White	chr5	4041745	4047549	SPBPJ4664.02: Uncharacterized threonine-rich GPI-anchored glycoprotein PJ4664.02 (Schizosaccharomyces pombe (strain 972 / ATCC 24843) OX%3D284812)
White	chr5	4053663	4057000	rnf111-c: E3 ubiquitin-protein ligase arkadia-C (Xenopus laevis OX%3D8355)
White	chr11	222001	234760	Sos: Protein son of sevenless (Drosophila melanogaster OX%3D7227)
White	chr11	234392	235119	Tom40: Mitochondrial import receptor subunit TOM40 homolog 1 (Drosophila melanogaster OX%3D7227)
White	chr11	235698	236543	Tom40: Mitochondrial import receptor subunit TOM40 homolog 1 (Drosophila melanogaster OX%3D7227)
White	chr11	237578	240099	rsiV: Anti-sigma-V factor RsiV (Bacillus subtilis (strain 168) OX%3D224308)
White	chr11	241523	247150	DDHD1: Phospholipase DDHD1 (Homo sapiens OX%3D9606)
White	chr11	256036	256317	RBMXL1: RNA binding motif protein%2C X-linked-like-1 (Homo sapiens OX%3D9606)
White	chr11	263044	265029	mtpn: Myotrophin (Danio rerio OX%3D7955)
White	chr11	285309	293018	U-scoloptoxin(16)-Sm2a (Scolopendra morsitans OX%3D943129)
White	chr11	297681	299462	hscA: Chaperone protein HscA (Buchnera aphidicola subsp. Acyrthosiphon pisum (strain 5A) OX%3D563178)
White	chr11	345530	362045	SCARB1: Scavenger receptor class B member 1 (Homo sapiens OX%3D9606)
White	chr11	366075	370924	lclat1: Lysocardiolipin acyltransferase 1 (Danio rerio OX%3D7955)
White	chr11	372741	378647	gnptab: N-acetylglucosamine-1-phosphotransferase subunits alpha/beta (Danio rerio OX%3D7955)
White	chr11	378575	382222	TMEM185A: Transmembrane protein 185A (Homo sapiens OX%3D9606)
White	chr11	382223	385860	Parcxpwex01: 40S ribosomal protein S3a (Periplaneta americana OX%3D6978)
White	chr11	387175	395094	SCARB1: Scavenger receptor class B member 1 (Bos taurus OX%3D9913)
White	chr11	420091	427296	Dbx1: Homeobox protein DBX1 (Mus musculus OX%3D10090)
White	chr11	428232	436250	DBX1: Homeobox protein DBX1 (Bos taurus OX%3D9913)
White	chr11	437057	442179	CG5065: Putative fatty acyl-CoA reductase CG5065 (Drosophila melanogaster OX%3D7227)
White	chr11	442170	446279	Defensin (Phlebotomus duboscqi OX%3D37738)
White	chr11	449088	453419	Kappa-scoloptoxin(07)-Ssm2b (Scolopendra subspinipes OX%3D55038)
White	chr11	453510	455222	OVGP1: Oviduct-specific glycoprotein (Fragment) (Bos taurus OX%3D9913)
White	chr11	456319	456849	mrps4: Ribosomal protein S4%2C mitochondrial (Dictyostelium discoideum OX%3D44689)
White	chr11	463873	464133	folD: Bifunctional protein FolD (Citrobacter koseri (strain ATCC BAA-895 / CDC 4225-83 / SGSC4696) OX%3D290338)
White	chr11	465362	469067	SKOR2: SKI family transcriptional corepressor 2 (Homo sapiens OX%3D9606)
White	chr11	473347	497936	ACAC: Acetyl-CoA carboxylase (Gallus gallus OX%3D9031)
White	chr11	509108	510414	Lrrc51: Leucine-rich repeat-containing protein 51 (Rattus norvegicus OX%3D10116)
White	chr11	558448	576363	SCARB1: Scavenger receptor class B member 1 (Bos taurus OX%3D9913)
White	chr11	580136	597085	DPYD: Dihydropyrimidine dehydrogenase [NADP(+)] (Sus scrofa OX%3D9823)
White	chr11	605024	608725	wat: Fatty acyl-CoA reductase wat (Drosophila melanogaster OX%3D7227)
White	chr11	608813	613959	slc46a1: Proton-coupled folate transporter (Xenopus laevis OX%3D8355)
White	chr11	617060	621721	ZFYVE21: Zinc finger FYVE domain-containing protein 21 (Homo sapiens OX%3D9606)
White	chr11	621722	625942	RABAC1: Prenylated Rab acceptor protein 1 (Homo sapiens OX%3D9606)
White	chr11	627496	632970	PPP1R15A: Protein phosphatase 1 regulatory subunit 15A (Bos taurus OX%3D9913)
White	chr11	633506	642795	Tailor: Terminal uridylyltransferase Tailor (Drosophila melanogaster OX%3D7227)
White	chr11	640108	666042	ropn1l: Ropporin-1-like protein (Xenopus laevis OX%3D8355)
White	chr11	670197	684873	CG5065: Putative fatty acyl-CoA reductase CG5065 (Drosophila melanogaster OX%3D7227)
White	chr11	688532	688778	rplO: 50S ribosomal protein L15 (Methylobacterium radiotolerans (strain ATCC 27329 / DSM 1819 / JCM 2831 / NBRC 15690 / NCIMB 10815 / 0-1) OX%3D426355)
White	chr11	689367	690229	mobA: Probable molybdenum cofactor guanylyltransferase (Pyrococcus abyssi (strain GE5 / Orsay) OX%3D272844)
White	chr11	718862	720460	EAF1: Chromatin modification-related protein EAF1 (Ustilago maydis (strain 521 / FGSC 9021) OX%3D237631)
White	chr1	10459001	10466379	usb1: U6 snRNA phosphodiesterase (Xenopus laevis OX%3D8355)
White	chr1	10464364	10469527	dimm: Protein dimmed (Drosophila melanogaster OX%3D7227)
White	chr1	10474469	10478135	RMC1: Regulator of MON1-CCZ1 complex (Homo sapiens OX%3D9606)
White	chr1	10498580	10500434	Tret1: Facilitated trehalose transporter Tret1 (Bombyx mori OX%3D7091)
White	chr1	10504061	10504326	ECM2: Extracellular matrix protein 2 (Homo sapiens OX%3D9606)
White	chr1	10505169	10514932	Beta-1%2C3-glucan-binding protein (Penaeus monodon OX%3D6687)
White	chr1	10511638	10513577	rimO: Ribosomal protein S12 methylthiotransferase RimO (Opitutus terrae (strain DSM 11246 / JCM 15787 / PB90-1) OX%3D452637)
White	chr1	10516699	10517453	exbD: Biopolymer transport protein ExbD (Haemophilus ducreyi (strain 35000HP / ATCC 700724) OX%3D233412)
White	chr1	10529341	10529889	RPOT1-SYL: DNA-directed RNA polymerase 1A (Fragment) (Nicotiana tabacum OX%3D4097)
White	chr1	10531358	10531690	atpC: ATP synthase epsilon chain (Dichelobacter nodosus (strain VCS1703A) OX%3D246195)
White	chr1	10547297	10547886	queE: 7-carboxy-7-deazaguanine synthase (Escherichia coli O157:H7 OX%3D83334)
White	chr1	10572623	10572982	rplY: 50S ribosomal protein L25 (Treponema denticola (strain ATCC 35405 / CIP 103919 / DSM 14222) OX%3D243275)
White	chr1	10598232	10598514	Non-specific lipid-transfer protein 2 (Prunus armeniaca OX%3D36596)
White	chr1	10621263	10621876	Mfl546: Probable transcriptional regulatory protein Mfl546 (Mesoplasma florum (strain ATCC 33453 / NBRC 100688 / NCTC 11704 / L1) OX%3D265311)
White	chr1	10624767	10631957	CRRSP1: Cysteine-rich repeat secretory protein 1 (Arabidopsis thaliana OX%3D3702)
White	chr1	10649724	10651376	TV0279: UPF0200 protein TV0279 (Thermoplasma volcanium (strain ATCC 51530 / DSM 4299 / JCM 9571 / NBRC 15438 / GSS1) OX%3D273116)
White	chr1	10656164	10665423	UPF0602 protein C4orf47 homolog (Xenopus laevis OX%3D8355)
White	chr1	10669546	10669843	ID=chr1-est-106.3
White	chr1	10683198	10692447	rpl20: 50S ribosomal protein L20%2C plastid (Cuscuta obtusiflora OX%3D437280)
White	chr1	10695726	10695995	USP2: Ubiquitin carboxyl-terminal hydrolase 2 (Gallus gallus OX%3D9031)
White	chr1	10695790	10696370	grdA: Glycine/sarcosine/betaine reductase complex component A (Gottschalkia purinilytica OX%3D1503)
White	chr1	10696287	10696709	ID=chr1-est-107.10
White	chr1	10716672	10719312	PHAX: Phosphorylated adapter RNA export protein (Gallus gallus OX%3D9031)
White	chr1	10721559	10724179	EbpIII: Ejaculatory bulb-specific protein 3 (Drosophila melanogaster OX%3D7227)
White	chr1	10727888	10733243	EbpIII: Ejaculatory bulb-specific protein 3 (Drosophila melanogaster OX%3D7227)
White	chr1	10737531	10738460	EbpIII: Ejaculatory bulb-specific protein 3 (Drosophila melanogaster OX%3D7227)
White	chr1	10739817	10740952	EbpIII: Ejaculatory bulb-specific protein 3 (Drosophila melanogaster OX%3D7227)
White	chr1	10748284	10751987	EbpIII: Ejaculatory bulb-specific protein 3 (Drosophila melanogaster OX%3D7227)
White	chr1	10753684	10754668	EbpIII: Ejaculatory bulb-specific protein 3 (Drosophila melanogaster OX%3D7227)
White	chr1	10755461	10761783	tric-1B.1: Trimeric intracellular cation channel type 1B.1 (Caenorhabditis elegans OX%3D6239)
White	chr1	10763979	10770793	GK5: Putative glycerol kinase 5 (Gallus gallus OX%3D9031)
White	chr1	10779996	10786254	Aldh3a2: Aldehyde dehydrogenase family 3 member A2 (Mus musculus OX%3D10090)
White	chr1	10787246	10789404	RPS11: 40S ribosomal protein S11 (Bos taurus OX%3D9913)
White	chr1	10789634	10793268	Tars1: Threonine--tRNA ligase 1%2C cytoplasmic (Rattus norvegicus OX%3D10116)
White	chr1	10793507	10793962	ben: Ubiquitin-conjugating enzyme E2 N (Drosophila melanogaster OX%3D7227)
White	chr1	10795943	10806320	lin-10: Protein lin-10 (Caenorhabditis elegans OX%3D6239)
White	chr1	10820496	10822465	Kiaa2013: Uncharacterized protein KIAA2013 (Mus musculus OX%3D10090)
White	chr1	10823131	10826942	thbs1: Thrombospondin-1 (Xenopus laevis OX%3D8355)
White	chr1	10828573	10828985	CFAP61: Cilia- and flagella-associated protein 61 (Homo sapiens OX%3D9606)
White	chr1	10829862	10843980	Cfap61: Cilia- and flagella-associated protein 61 (Mus musculus OX%3D10090)
White	chr1	10844315	10846782	Phm: Peptidylglycine alpha-hydroxylating monooxygenase (Drosophila melanogaster OX%3D7227)
White	chr1	10850340	10853744	CYP4C1: Cytochrome P450 4C1 (Blaberus discoidalis OX%3D6981)
White	chr1	10854308	10856563	alien: COP9 signalosome complex subunit 2 (Drosophila melanogaster OX%3D7227)
White	chr1	10859269	10859798	MJ1283: Uncharacterized protein MJ1283 (Methanocaldococcus jannaschii (strain ATCC 43067 / DSM 2661 / JAL-1 / JCM 10045 / NBRC 100440) OX%3D243232)
White	chr1	10865163	10886517	hrpk-1: Heterogeneous nuclear ribonucleoprotein K homolog (Caenorhabditis elegans OX%3D6239)
White	chr1	10865163	10866576	lysmd4: LysM and putative peptidoglycan-binding domain-containing protein 4 (Xenopus laevis OX%3D8355)
White	chr1	10884343	10886286	adk: Adenylate kinase (Buchnera aphidicola subsp. Cinara cedri (strain Cc) OX%3D372461)
White	chr1	10888285	10889537	Fkrp: Fukutin-related protein (Mus musculus OX%3D10090)
White	chr1	10889127	10891590	MYH13: Myosin-13 (Canis lupus familiaris OX%3D9615)
White	chr1	10892086	10895340	BDP1: Transcription factor TFIIIB component B'' homolog (Homo sapiens OX%3D9606)
White	chr1	10895523	10898021	GTF3C3: General transcription factor 3C polypeptide 3 (Homo sapiens OX%3D9606)
White	chr1	10898155	10902083	LIG4: DNA ligase 4 (Homo sapiens OX%3D9606)
White	chr1	10902881	10905616	Slc24a4: Sodium/potassium/calcium exchanger 4 (Mus musculus OX%3D10090)
White	chr1	10907421	10912337	ST6GAL1: Beta-galactoside alpha-2%2C6-sialyltransferase 1 (Gallus gallus OX%3D9031)
White	chr1	10926795	10927816	rpsL: 30S ribosomal protein S12 (Phytoplasma mali (strain AT) OX%3D482235)
White	chr1	10983287	10990631	HCN3: Potassium/sodium hyperpolarization-activated cyclic nucleotide-gated channel 3 (Homo sapiens OX%3D9606)
White	chr1	10995076	11005686	HCN4: Potassium/sodium hyperpolarization-activated cyclic nucleotide-gated channel 4 (Oryctolagus cuniculus OX%3D9986)
White	chr1	14086950	14105533	pnut: Protein peanut (Drosophila melanogaster OX%3D7227)
White	chr1	14091052	14091410	Insecticidal crystal protein Cry35Ab1 (Bacillus thuringiensis OX%3D1428)
White	chr1	14095976	14096190	ID=chr1-est-141.1
White	chr1	14108833	14112587	Cdk10: Cyclin-dependent kinase 10 (Mus musculus OX%3D10090)
White	chr1	14114877	14116613	Mfsd12: Major facilitator superfamily domain-containing protein 12 (Mus musculus OX%3D10090)
White	chr1	14128611	14137747	Tanabin (Xenopus laevis OX%3D8355)
White	chr1	14139758	14141647	AHL26: AT-hook motif nuclear-localized protein 26 (Arabidopsis thaliana OX%3D3702)
White	chr1	14142549	14146066	C9orf64: Queuosine salvage protein (Homo sapiens OX%3D9606)
White	chr1	14199558	14202646	ID=chr1-est-142.0
White	chr1	14208663	14209150	C1orf158: Uncharacterized protein C1orf158 (Homo sapiens OX%3D9606)
White	chr1	14217235	14223049	SER1: Sericin-1 (Fragment) (Galleria mellonella OX%3D7137)
White	chr1	14224045	14241563	CG31760: Probable G-protein coupled receptor CG31760 (Drosophila melanogaster OX%3D7227)
White	chr1	14267524	14269008	wdr89: WD repeat-containing protein 89 homolog (Dictyostelium discoideum OX%3D44689)
White	chr1	14272656	14274386	pin4: Peptidyl-prolyl cis-trans isomerase NIMA-interacting 4 (Danio rerio OX%3D7955)
White	chr1	14274362	14281189	Abra: Actin-binding Rho-activating protein (Mus musculus OX%3D10090)
White	chr1	14283476	14285106	HSCB: Iron-sulfur cluster co-chaperone protein HscB (Homo sapiens OX%3D9606)
White	chr1	14285107	14290060	PDIA3: Protein disulfide-isomerase A3 (Gallus gallus OX%3D9031)
White	chr1	14292606	14294585	CG17931: Putative SERF-like protein (Drosophila melanogaster OX%3D7227)
White	chr1	14301346	14303379	YMR099C: Glucose-6-phosphate 1-epimerase (Saccharomyces cerevisiae (strain ATCC 204508 / S288c) OX%3D559292)
White	chr1	14348770	14355998	FRMD5: FERM domain-containing protein 5 (Homo sapiens OX%3D9606)
White	chr1	14355432	14355998	hisE: Phosphoribosyl-ATP pyrophosphatase (Ralstonia solanacearum (strain GMI1000) OX%3D267608)
White	chr1	14356939	14359263	ZNF569: Zinc finger protein 569 (Homo sapiens OX%3D9606)
White	chr1	14360964	14364320	Hm13: Minor histocompatibility antigen H13 (Mus musculus OX%3D10090)
White	chr1	14364321	14365493	SAP30BP: SAP30-binding protein (Homo sapiens OX%3D9606)
White	chr1	14367182	14372659	ranbp9: Ran-binding protein 9 (Danio rerio OX%3D7955)
White	chr1	14373274	14401619	Guanine nucleotide-binding protein G(o) subunit alpha (Locusta migratoria OX%3D7004)
White	chr1	14410414	14412582	Jun: Transcription factor AP-1 (Mus musculus OX%3D10090)
White	chr1	14413104	14416261	hagh: Hydroxyacylglutathione hydrolase%2C mitochondrial (Danio rerio OX%3D7955)
White	chr1	14420862	14421378	SEC65: Signal recognition particle SEC65 subunit (Candida glabrata (strain ATCC 2001 / CBS 138 / JCM 3761 / NBRC 0622 / NRRL Y-65) OX%3D284593)
White	chr1	14425082	14425542	cpcB: C-phycocyanin beta chain (Fragments) (Aphanizomenon flos-aquae OX%3D1176)
White	chr1	14425884	14432113	DAG1: Dystroglycan (Homo sapiens OX%3D9606)
White	chr1	14437552	14442898	FDPS: Farnesyl pyrophosphate synthase (Gallus gallus OX%3D9031)
White	chr1	14443106	14443807	ZNF184: Zinc finger protein 184 (Homo sapiens OX%3D9606)
White	chr1	14443840	14444584	ZNF836: Zinc finger protein 836 (Homo sapiens OX%3D9606)
White	chr1	14448635	14450626	CLPP: ATP-dependent Clp protease proteolytic subunit%2C mitochondrial (Homo sapiens OX%3D9606)
White	chr1	14449801	14451575	wdr83: WD repeat domain-containing protein 83 (Xenopus laevis OX%3D8355)
White	chr1	14452837	14455976	cert1: Ceramide transfer protein (Xenopus laevis OX%3D8355)
White	chr1	14456023	14456808	cert1: Ceramide transfer protein (Xenopus tropicalis OX%3D8364)
White	chr1	14461667	14469209	Poxn: Paired box pox-neuro protein (Drosophila melanogaster OX%3D7227)
White	chr1	14463019	14463330	argD: Acetylornithine aminotransferase (Lactococcus lactis subsp. lactis (strain IL1403) OX%3D272623)
White	chr1	14469475	14470054	TMEM52B: Transmembrane protein 52B (Homo sapiens OX%3D9606)
White	chr1	14471485	14476419	DSPP: Dentin sialophosphoprotein (Homo sapiens OX%3D9606)
White	chr1	14478811	14493867	EPB41L4A: Band 4.1-like protein 4A (Homo sapiens OX%3D9606)
White	chr1	14494380	14501945	Rpgrip1l: Protein fantom (Mus musculus OX%3D10090)
White	chr1	14503595	14506340	Ppig: Peptidyl-prolyl cis-trans isomerase G (Rattus norvegicus OX%3D10116)
White	chr1	14515733	14516791	GIN4: Serine/threonine-protein kinase GIN4 (Saccharomyces cerevisiae (strain ATCC 204508 / S288c) OX%3D559292)
White	chr1	14516839	14518059	MIMI_R521: Probable ubiquitin-conjugating enzyme E2 R521 (Acanthamoeba polyphaga mimivirus OX%3D212035)
White	chr1	14518113	14559445	Unc-89: Obscurin (Drosophila melanogaster OX%3D7227)
White	chr1	14518275	14519333	Shewmr7_2472: 7-methyl-GTP pyrophosphatase (Shewanella sp. (strain MR-7) OX%3D60481)
White	chr1	14560271	14576051	Svep1: Sushi%2C von Willebrand factor type A%2C EGF and pentraxin domain-containing protein 1 (Mus musculus OX%3D10090)
White	chr1	14578070	14578821	nsp1: Nucleoporin nsp1 (Schizosaccharomyces pombe (strain 972 / ATCC 24843) OX%3D284812)
White	chr1	14580359	14583017	sepp1b: Selenoprotein Pb (Danio rerio OX%3D7955)
White	chr1	14594438	14598756	Gclc: Glutamate--cysteine ligase (Drosophila melanogaster OX%3D7227)
White	chr1	14611683	14614719	Garem1: GRB2-associated and regulator of MAPK protein (Mus musculus OX%3D10090)
White	chr2	15005801	15008325	CNOT9: CCR4-NOT transcription complex subunit 9 (Homo sapiens OX%3D9606)
White	chr2	15009453	15017927	dre4: FACT complex subunit spt16 (Drosophila melanogaster OX%3D7227)
White	chr2	15040253	15042866	PDE4A: cAMP-specific 3'%2C5'-cyclic phosphodiesterase 4A (Fragment) (Cavia porcellus OX%3D10141)
White	chr2	15053199	15053437	rpmD: 50S ribosomal protein L30 (Hyphomonas neptunium (strain ATCC 15444) OX%3D228405)
White	chr2	15113774	15122157	nae1: NEDD8-activating enzyme E1 regulatory subunit (Danio rerio OX%3D7955)
White	chr2	15156223	15156518	srb-16: Serpentine receptor class beta-16 (Caenorhabditis elegans OX%3D6239)
White	chr2	15212921	15213299	alsA: D-allose import ATP-binding protein AlsA (Escherichia coli (strain K12) OX%3D83333)
White	chr2	15230329	15230858	OPN1SW: Short-wave-sensitive opsin 1 (Bos taurus OX%3D9913)
White	chr2	15246362	15252999	LURE1.1: Protein LURE 1.1 (Arabidopsis thaliana OX%3D3702)
White	chr2	15285705	15288235	ycf2-A: Protein Ycf2 (Oenothera parviflora OX%3D482429)
White	chr2	15303017	15303237	KRTAP25-1: Keratin-associated protein 25-1 (Homo sapiens OX%3D9606)
White	chr2	15304395	15332006	myt1: Myelin transcription factor 1 (Xenopus laevis OX%3D8355)
White	chr2	15354826	15361966	rplU: 50S ribosomal protein L21 (Rhodopseudomonas palustris (strain ATCC BAA-98 / CGA009) OX%3D258594)
White	chr2	15369080	15371955	SPR: Sex peptide receptor (Drosophila melanogaster OX%3D7227)
White	chr2	15383738	15384146	Kunitz-type serine protease inhibitor HMGS1 (Heteractis magnifica OX%3D38281)
White	chr2	15387672	15387815	yfbL: Uncharacterized protein YfbL (Escherichia coli (strain K12) OX%3D83333)
White	chr2	15392584	15392766	SMAC_03666.2: Peptidase M20 domain-containing protein SMAC_03666.2 (Sordaria macrospora (strain ATCC MYA-333 / DSM 997 / K(L3346) / K-hell) OX%3D771870)
White	chr4	11995042	12005630	Oga: Protein O-GlcNAcase (Rattus norvegicus OX%3D10116)
White	chr4	12010370	12014219	WDR91: WD repeat-containing protein 91 (Homo sapiens OX%3D9606)
White	chr4	12014193	12016752	TMEM129: Transmembrane protein 129 (Gallus gallus OX%3D9031)
White	chr4	12021668	12026764	CSNK1A1: Casein kinase I isoform alpha (Gallus gallus OX%3D9031)
White	chr4	12039794	12043947	CSNK1A1: Casein kinase I isoform alpha (Bos taurus OX%3D9913)
White	chr4	12044206	12044826	MRPL21: 39S ribosomal protein L21%2C mitochondrial (Homo sapiens OX%3D9606)
White	chr4	12045104	12046897	mak16: Protein MAK16 homolog (Xenopus tropicalis OX%3D8364)
White	chr4	12046894	12049502	IntS13: Integrator complex subunit 13 (Mus musculus OX%3D10090)
White	chr4	12050814	12054253	SGCE: Epsilon-sarcoglycan (Pongo abelii OX%3D9601)
White	chr4	12053321	12065607	INPP5A: Inositol polyphosphate-5-phosphatase A (Canis lupus familiaris OX%3D9615)
White	chr4	12069174	12070569	dennd10: DENN domain-containing protein 10 (Danio rerio OX%3D7955)
White	chr4	12073044	12084377	XNP: Transcriptional regulator ATRX homolog (Drosophila melanogaster OX%3D7227)
White	chr4	12085607	12091449	PIK3R4: Phosphoinositide 3-kinase regulatory subunit 4 (Homo sapiens OX%3D9606)
White	chr4	12091594	12093701	BNIP1: Vesicle transport protein SEC20 (Homo sapiens OX%3D9606)
White	chr4	12096273	12113574	GHSR: Growth hormone secretagogue receptor type 1 (Oryctolagus cuniculus OX%3D9986)
White	chr4	12139549	12140483	Npy1r: Neuropeptide Y receptor type 1 (Rattus norvegicus OX%3D10116)
White	chr4	12140594	12144029	Tsc22d1: TSC22 domain family protein 1 (Mus musculus OX%3D10090)
White	chr4	12169977	12177215	cfmA: GPI-anchored CFEM domain protein A (Neosartorya fumigata (strain ATCC MYA-4609 / Af293 / CBS 101355 / FGSC A1100) OX%3D330879)
White	chr4	12180739	12181735	Toxin To10 (Tityus obscurus OX%3D1221240)
White	chr4	12184166	12189301	NSR1: Nuclear localization sequence-binding protein (Saccharomyces cerevisiae (strain ATCC 204508 / S288c) OX%3D559292)
White	chr4	12187547	12196181	Capsid protein (Apple chlorotic leaf spot virus (isolate apple) OX%3D73472)
White	chr4	12189683	12190557	Krtap19-2: Keratin-associated protein 19-2 (Mus musculus OX%3D10090)
White	chr4	12198077	12201388	infB: Translation initiation factor IF-2 (Anaeromyxobacter sp. (strain Fw109-5) OX%3D404589)
White	chr4	12201448	12202453	yacH: Uncharacterized protein YacH (Escherichia coli (strain K12) OX%3D83333)
White	chr4	12203854	12208373	POLR2A: DNA-directed RNA polymerase II subunit RPB1 (Cricetulus griseus OX%3D10029)
White	chr4	12210243	12215543	POLR2A: DNA-directed RNA polymerase II subunit RPB1 (Homo sapiens OX%3D9606)
White	chr4	12217320	12222356	WIH1: Cysteine-rich and transmembrane domain-containing protein WIH1 (Arabidopsis thaliana OX%3D3702)
White	chr4	12223138	12226909	Bowman-Birk type proteinase inhibitors I-A%2C I-B%2C and I-A' (Phaseolus angularis OX%3D3914)
White	chr4	12231412	12235060	taf11: Transcription initiation factor TFIID subunit 11 (Dictyostelium discoideum OX%3D44689)
White	chr4	12242751	12254534	tycA: Tyrocidine synthase 1 (Brevibacillus parabrevis OX%3D54914)
White	chr4	12254944	12255885	SNRPG: Small nuclear ribonucleoprotein G (Bos taurus OX%3D9913)
White	chr4	12259311	12270729	CG1090: Probable sodium/potassium/calcium exchanger CG1090 (Drosophila melanogaster OX%3D7227)
White	chr4	12271291	12272951	MJ0352: Uncharacterized protein MJ0352 (Methanocaldococcus jannaschii (strain ATCC 43067 / DSM 2661 / JAL-1 / JCM 10045 / NBRC 100440) OX%3D243232)
White	chr4	12272957	12281431	CLIP-190: Restin homolog (Drosophila melanogaster OX%3D7227)
White	chr4	12283367	12292487	DDB_G0290503: Putative leucine-rich repeat-containing protein DDB_G0290503 (Dictyostelium discoideum OX%3D44689)
White	chr4	12293729	12293971	glcF: Probable glycolate oxidase iron-sulfur subunit (Bacillus subtilis (strain 168) OX%3D224308)
White	chr4	12309784	12311488	acantho1: Acanthoscurrin-1 (Acanthoscurria gomesiana OX%3D115339)
White	chr4	12368869	12369454	pxr1: Protein pxr1 (Botryotinia fuckeliana (strain B05.10) OX%3D332648)
White	chr4	12388370	12400349	trmD: tRNA (guanine-N(1)-)-methyltransferase (Fervidobacterium nodosum (strain ATCC 35602 / DSM 5306 / Rt17-B1) OX%3D381764)
White	chr4	12412408	12419387	FIBH: Fibroin heavy chain (Bombyx mori OX%3D7091)
White	chr4	12439655	12455779	Cuticle protein 6 (Blaberus craniifer OX%3D6982)
White	chr4	12460138	12468379	HtrA2: Serine protease HTRA2%2C mitochondrial (Drosophila willistoni OX%3D7260)
White	chr4	12468273	12472067	NMNAT1: Nicotinamide/nicotinic acid mononucleotide adenylyltransferase 1 (Bos taurus OX%3D9913)
White	chr4	12473242	12476113	B4GALT7: Beta-1%2C4-galactosyltransferase 7 (Homo sapiens OX%3D9606)
White	chr4	12476114	12483353	eIF3-S10: Eukaryotic translation initiation factor 3 subunit A (Aedes aegypti OX%3D7159)
White	chr4	12483512	12486792	VhaAC45: V-type proton ATPase subunit S1 (Drosophila melanogaster OX%3D7227)
White	chr4	12486793	12488775	psmb3: Proteasome subunit beta type-3 (Oncorhynchus mykiss OX%3D8022)
White	chr4	12489448	12490533	NHP2: H/ACA ribonucleoprotein complex subunit 2-like protein (Drosophila yakuba OX%3D7245)
White	chr4	12493727	12494664	gltX: Glutamate--tRNA ligase (Rhizobium leguminosarum bv. trifolii (strain WSM2304) OX%3D395492)
White	chr4	12499128	12504603	twk-7: TWiK family of potassium channels protein 7 (Caenorhabditis elegans OX%3D6239)
White	chr4	12534074	12538780	rev: Protein Rev (Caprine arthritis encephalitis virus (strain Cork) OX%3D11661)
White	chr7	15697001	15698914	Eif4enif1: Eukaryotic translation initiation factor 4E transporter (Mus musculus OX%3D10090)
White	chr7	15701439	15705856	DDB_G0285291: Uncharacterized protein DDB_G0285291 (Dictyostelium discoideum OX%3D44689)
White	chr7	15709184	15718222	hbx5-1: Homeobox protein 5 (Dictyostelium discoideum OX%3D44689)
White	chr7	15727396	15731861	Ald1: Fructose-bisphosphate aldolase (Drosophila melanogaster OX%3D7227)
White	chr7	15737564	15738170	ARL6IP4: ADP-ribosylation factor-like protein 6-interacting protein 4 (Gallus gallus OX%3D9031)
White	chr7	15738214	15740144	slx1a: Structure-specific endonuclease subunit slx1 (Xenopus laevis OX%3D8355)
White	chr7	15740601	15741809	SPBC16A3.17c: Uncharacterized MFS-type transporter C16A3.17c (Schizosaccharomyces pombe (strain 972 / ATCC 24843) OX%3D284812)
White	chr7	15744817	15745992	DUO1: DASH complex subunit DUO1 (Kluyveromyces lactis (strain ATCC 8585 / CBS 2359 / DSM 70799 / NBRC 1267 / NRRL Y-1140 / WM37) OX%3D284590)
White	chr7	15748492	15749550	clpS: ATP-dependent Clp protease adapter protein ClpS (Ruegeria sp. (strain TM1040) OX%3D292414)
White	chr7	15749985	15756874	med31-a: Mediator of RNA polymerase II transcription subunit 31-A (Xenopus laevis OX%3D8355)
White	chr7	15758365	15780689	Limulus clotting factor C (Carcinoscorpius rotundicauda OX%3D6848)
White	chr7	15783051	15790853	GP1: Vegetative cell wall protein gp1 (Chlamydomonas reinhardtii OX%3D3055)
White	chr7	15791729	15797228	fap1: Fap1 adhesin (Streptococcus parasanguinis OX%3D1318)
White	chr7	15797931	15801492	Abhd11: Protein ABHD11 (Mus musculus OX%3D10090)
White	chr7	15801534	15804376	YALI0B20570g: KNR4/SMI1 homolog (Yarrowia lipolytica (strain CLIB 122 / E 150) OX%3D284591)
White	chr7	15807560	15818986	SMC6: Structural maintenance of chromosomes protein 6 (Homo sapiens OX%3D9606)
White	chr7	15821760	15825514	DPAGT1: UDP-N-acetylglucosamine--dolichyl-phosphate N-acetylglucosaminephosphotransferase (Cricetulus griseus OX%3D10029)
White	chr7	15828212	15829624	DPAGT1: UDP-N-acetylglucosamine--dolichyl-phosphate N-acetylglucosaminephosphotransferase (Bos taurus OX%3D9913)
White	chr7	15830154	15857692	gd: Serine protease gd (Drosophila melanogaster OX%3D7227)
White	chr7	15860323	15871220	chst11: Carbohydrate sulfotransferase 11 (Danio rerio OX%3D7955)
White	chr7	15871759	15874749	senju: UDP-galactose transporter senju (Drosophila melanogaster OX%3D7227)
White	chr7	15875750	15877469	AAEL011121: O-glucosyltransferase rumi homolog (Aedes aegypti OX%3D7159)
White	chr7	15877601	15879890	ttn-1: Titin homolog (Caenorhabditis elegans OX%3D6239)
White	chr7	15880174	15882007	ZNF316: Zinc finger protein 316 (Homo sapiens OX%3D9606)
White	chr7	15882455	15885290	proteins factor 2 (Xenopus laevis OX%3D8355)
White	chr7	16038652	16041903	CCDC77: Coiled-coil domain-containing protein 77 (Homo sapiens OX%3D9606)
White	chr7	16042231	16046329	UTP15: U3 small nucleolar RNA-associated protein 15 homolog (Gallus gallus OX%3D9031)
White	chr7	16045062	16057463	ry: Xanthine dehydrogenase (Drosophila melanogaster OX%3D7227)
White	chr7	16058954	16065258	DDB_G0279979: Uncharacterized protein DDB_G0279979 (Dictyostelium discoideum OX%3D44689)
White	chr7	16067043	16076902	Lsd-1: Lipid storage droplets surface-binding protein 1 (Drosophila melanogaster OX%3D7227)
White	chr7	16078112	16090592	Arginase%2C hepatic (Lithobates catesbeianus OX%3D8400)
White	chr7	16091397	16095489	Ankrd28: Serine/threonine-protein phosphatase 6 regulatory ankyrin repeat subunit A (Mus musculus OX%3D10090)
White	chr7	16104447	16114258	sgg: Protein kinase shaggy (Drosophila melanogaster OX%3D7227)
White	chr7	16114337	16116174	rsmA: Ribosomal RNA small subunit methyltransferase A (Enterobacter sp. (strain 638) OX%3D399742)
White	chr7	16115175	16134835	Gr64f: Gustatory receptor for sugar taste 64f (Drosophila melanogaster OX%3D7227)
White	chr7	16119542	16127480	Putative uncharacterized protein FLJ43944 (Homo sapiens OX%3D9606)
White	chr7	16140433	16145614	PTMS: Parathymosin (Homo sapiens OX%3D9606)
White	chr7	16151146	16153866	Akt1: RAC serine/threonine-protein kinase (Drosophila melanogaster OX%3D7227)
White	chr7	16154960	16161169	Nprl3: GATOR complex protein NPRL3 (Mus musculus OX%3D10090)
White	chr7	16178015	16178276	Glutenin%2C high molecular weight subunit PC256 (Fragment) (Triticum aestivum OX%3D4565)
White	chr7	16189255	16195194	Alpha-actinin (Dermatophagoides farinae OX%3D6954)
White	chr7	16194532	16195210	alpha-Man-Ia: Mannosyl-oligosaccharide alpha-1%2C2-mannosidase IA (Drosophila melanogaster OX%3D7227)
White	chr7	16205858	16219862	SORL1: Sortilin-related receptor (Homo sapiens OX%3D9606)
White	chr7	16220631	16227149	ZNF484: Zinc finger protein 484 (Homo sapiens OX%3D9606)
White	chr7	16230438	16243599	Rap1gap: Rap1 GTPase-activating protein 1 (Mus musculus OX%3D10090)
White	chr7	16251819	16255000	sraP: Serine-rich adhesin for platelets (Staphylococcus aureus (strain COL) OX%3D93062)
White	chr10	10567825	10622285	Rxfp2: Relaxin receptor 2 (Mus musculus OX%3D10090)
White	chr10	10622717	10629178	ndc80: Kinetochore protein NDC80 homolog (Xenopus tropicalis OX%3D8364)
White	chr10	10632346	10652409	PNC1: Nicotinamidase (Saccharomyces cerevisiae (strain ATCC 204508 / S288c) OX%3D559292)
White	chr10	10656867	10663554	TASP1: Threonine aspartase 1 (Homo sapiens OX%3D9606)
White	chr10	10663510	10665241	Thoc7: THO complex subunit 7 homolog (Mus musculus OX%3D10090)
White	chr10	10665985	10667628	alkbh6: Alpha-ketoglutarate-dependent dioxygenase alkB homolog 6 (Danio rerio OX%3D7955)
White	chr10	10667629	10668641	dss-1: Probable 26S proteasome complex subunit dss-1 (Caenorhabditis briggsae OX%3D6238)
White	chr10	10669414	10669882	dcuA: Anaerobic C4-dicarboxylate transporter DcuA (Helicobacter pylori (strain ATCC 700392 / 26695) OX%3D85962)
White	chr10	10669816	10674795	SRP40: Suppressor protein SRP40 (Saccharomyces cerevisiae (strain ATCC 204508 / S288c) OX%3D559292)
White	chr10	10673731	10677911	nipblb: Nipped-B-like protein B (Danio rerio OX%3D7955)
White	chr10	10678739	10683160	TUB-2: Tubulin beta-2 chain (Echinococcus multilocularis OX%3D6211)
White	chr10	10802218	10802945	Beta-insect excitatory toxin LqhIT1d (Leiurus hebraeus OX%3D6884)
White	chr10	10811576	10812316	let-653: Protein let-653 (Caenorhabditis elegans OX%3D6239)
White	chr10	10817514	10819318	tat: Protein Tat (Human immunodeficiency virus type 1 group N (isolate YBF30) OX%3D388818)
White	chr10	10826763	10840501	AGAP010343: CTL-like protein 2 (Anopheles gambiae OX%3D7165)
White	chr10	10840502	10858098	Crag: DENN domain-containing protein Crag (Drosophila melanogaster OX%3D7227)
White	chr10	10840550	10843181	cut1: Separin (Schizosaccharomyces pombe (strain 972 / ATCC 24843) OX%3D284812)
White	chr10	10859445	10862553	NUDT12: Peroxisomal NADH pyrophosphatase NUDT12 (Macaca fascicularis OX%3D9541)
White	chr10	10863013	10868689	DDX52: Probable ATP-dependent RNA helicase DDX52 (Bos taurus OX%3D9913)
White	chr10	10869905	10873278	DNM1L: Dynamin-1-like protein (Bos taurus OX%3D9913)
White	chr10	10874818	10882318	SGK3: Serine/threonine-protein kinase Sgk3 (Homo sapiens OX%3D9606)
White	chr10	10885000	10899546	FASN: Fatty acid synthase (Gallus gallus OX%3D9031)
White	chr10	10901692	10921711	HMCN2: Hemicentin-2 (Homo sapiens OX%3D9606)
White	chr10	10923647	10925141	NUF2: Kinetochore protein NUF2 homolog (Arabidopsis thaliana OX%3D3702)
White	chr10	10930577	10939730	greA: Transcription elongation factor GreA (Caldanaerobacter subterraneus subsp. tengcongensis (strain DSM 15242 / JCM 11007 / NBRC 100824 / MB4) OX%3D273068)
White	chr10	10975452	10976048	rpmG1: 50S ribosomal protein L33 1 (Lactobacillus paracasei (strain ATCC 334 / BCRC 17002 / CIP 107868 / KCTC 3260 / NRRL B-441) OX%3D321967)
White	chr10	10976482	10976831	Bowman-Birk type proteinase inhibitor A-II (Arachis hypogaea OX%3D3818)
White	chr10	10984021	10987494	samkC: Probable serine/threonine-protein kinase samkC (Dictyostelium discoideum OX%3D44689)
White	chr10	11004758	11004868	CMTM5: CKLF-like MARVEL transmembrane domain-containing protein 5 (Homo sapiens OX%3D9606)
White	chr10	11004870	11006744	PXR1: Protein PXR1 (Lodderomyces elongisporus (strain ATCC 11503 / CBS 2605 / JCM 1781 / NBRC 1676 / NRRL YB-4239) OX%3D379508)
White	chr10	11015195	11025443	rpsU3: 30S ribosomal protein S21 3 (Trichormus variabilis (strain ATCC 29413 / PCC 7937) OX%3D240292)
White	chr10	11015225	11025450	pgl: Polygalacturonase (Rhizobium radiobacter OX%3D358)
White	chr10	11034291	11035463	rad50: DNA double-strand break repair Rad50 ATPase (Methanopyrus kandleri (strain AV19 / DSM 6324 / JCM 9639 / NBRC 100938) OX%3D190192)
White	chr10	11046551	11046816	ID=chr10-est-110.5
White	chr10	11060020	11062131	MARCKS: Myristoylated alanine-rich C-kinase substrate (Gallus gallus OX%3D9031)
White	chr10	11079970	11083802	KATNA1: Katanin p60 ATPase-containing subunit A1 (Strongylocentrotus purpuratus OX%3D7668)
White	chr10	11149942	11175892	osa: Trithorax group protein osa (Drosophila melanogaster OX%3D7227)
White	chr10	11176623	11176883	Weak neurotoxin E3 (Fragment) (Micrurus pyrrhocryptus OX%3D129468)
White	chr10	11181225	11182800	l(2)efl: Protein lethal(2)essential for life (Drosophila melanogaster OX%3D7227)
White	chr10	11189167	11189862	emc3: ER membrane protein complex subunit 3 (Danio rerio OX%3D7955)
White	chr10	11247442	11251957	qvr: Protein quiver (Drosophila erecta OX%3D7220)
White	chr10	11253830	11259564	Uncharacterized protein IRL3 (Human cytomegalovirus (strain AD169) OX%3D10360)
White	chr10	11258421	11259443	jagn: Protein jagunal (Drosophila pseudoobscura pseudoobscura OX%3D46245)
White	chr10	11259877	11264378	Rabggta: Geranylgeranyl transferase type-2 subunit alpha (Mus musculus OX%3D10090)
White	chr10	11266592	11275000	brm: ATP-dependent helicase brm (Drosophila melanogaster OX%3D7227)
White	chr10	12610571	12617917	fnkC: Probable inactive serine/threonine-protein kinase fnkC (Dictyostelium discoideum OX%3D44689)
White	chr10	12645207	12648971	Tollo: Toll-like receptor Tollo (Drosophila melanogaster OX%3D7227)
White	chr10	12696246	12696586	UPF0547 protein C16orf87 homolog (Xenopus laevis OX%3D8355)
White	chr10	12713916	12714323	ndhF: NAD(P)H-quinone oxidoreductase subunit 5%2C chloroplastic (Cycas taitungensis OX%3D54799)
White	chr10	12824560	12826163	Tctex1d1: Tctex1 domain-containing protein 1 (Mus musculus OX%3D10090)
White	chr10	12832106	12832300	Tubulin alpha-1 chain (Fragment) (Gallus gallus OX%3D9031)
White	chr10	12857106	12858709	ORF IV: Probable capsid protein (Carnation etched ring virus OX%3D10640)
White	chr10	12960631	12961022	xseB: Exodeoxyribonuclease 7 small subunit (Bacillus licheniformis (strain ATCC 14580 / DSM 13 / JCM 2505 / NBRC 12200 / NCIMB 9375 / NRRL NRS-1264 / Gibson 46) OX%3D279010)
White	chr10	12972627	12976492	Toll-6: Toll-like receptor 6 (Drosophila melanogaster OX%3D7227)
White	chr10	12983168	12983667	VQ18: VQ motif-containing protein 18 (Arabidopsis thaliana OX%3D3702)
White	chr10	13063911	13064166	B0244.4: Putative G-protein coupled receptor B0244.4 (Caenorhabditis elegans OX%3D6239)
White	chr10	13065688	13066095	rpsT: 30S ribosomal protein S20 (Flavobacterium psychrophilum (strain JIP02/86 / ATCC 49511) OX%3D402612)
White	chr10	13071024	13073976	ETT1: Enhancer of translation termination 1 (Candida albicans (strain WO-1) OX%3D294748)
White	chr10	13078933	13080143	UPF3B: Regulator of nonsense transcripts 3B (Homo sapiens OX%3D9606)
White	chr10	13092823	13093346	groL: 60 kDa chaperonin (Tsukamurella tyrosinosolvens OX%3D57704)
White	chr10	13112965	13121772	MM_2675: Uncharacterized serpin-like protein MM_2675 (Methanosarcina mazei (strain ATCC BAA-159 / DSM 3647 / Goe1 / Go1 / JCM 11833 / OCM 88) OX%3D192952)
White	chr10	13163588	13164283	rpl22: 50S ribosomal protein L22%2C plastid (Euglena longa OX%3D3037)
White	chr10	13171232	13176900	agpat9l: Glycerol-3-phosphate acyltransferase 3-like (Danio rerio OX%3D7955)
White	chr12	3875436	3896104	DDR2: Discoidin domain-containing receptor 2 (Homo sapiens OX%3D9606)
White	chr12	3898746	3904325	XRCC6: X-ray repair cross-complementing protein 6 (Homo sapiens OX%3D9606)
White	chr12	3904487	3911457	proA: Profilin-1 (Dictyostelium discoideum OX%3D44689)
White	chr12	3934162	3934894	Teretoxin Tan14.1 (Cinguloterebra anilis OX%3D553697)
White	chr12	3940215	3946521	mpp7: MAGUK p55 subfamily member 7 (Danio rerio OX%3D7955)
White	chr12	3946687	3950177	mpp7: MAGUK p55 subfamily member 7 (Xenopus tropicalis OX%3D8364)
White	chr12	3951129	3952803	Rbp1: RNA-binding protein 1 (Drosophila melanogaster OX%3D7227)
White	chr12	3954042	3964100	mfsd6a: Major facilitator superfamily domain-containing protein 6-A (Danio rerio OX%3D7955)
White	chr12	3956484	3956786	Z: RING finger protein Z (Lassa virus (strain Mouse/Sierra Leone/Josiah/1976) OX%3D11622)
White	chr12	3966906	3970287	MT-ND4L: NADH-ubiquinone oxidoreductase chain 4L (Ornithorhynchus anatinus OX%3D9258)
White	chr12	3967909	3971471	br: Broad-complex core protein isoform 6 (Drosophila melanogaster OX%3D7227)
White	chr12	3972388	3975094	eIF1: Eukaryotic translation initiation factor eIF1 (Anopheles gambiae OX%3D7165)
White	chr12	3972389	3973150	DBI: Acyl-CoA-binding protein (Anas platyrhynchos OX%3D8839)
White	chr12	3975315	3977956	AGAP009593: Zinc carboxypeptidase A 1 (Anopheles gambiae OX%3D7165)
White	chr12	3980411	3989139	CG17633: Zinc carboxypeptidase A 1 (Drosophila melanogaster OX%3D7227)
White	chr12	3989246	3990030	AGAP009593: Zinc carboxypeptidase A 1 (Anopheles gambiae OX%3D7165)
White	chr12	3990418	3993460	nae1: NEDD8-activating enzyme E1 regulatory subunit (Xenopus laevis OX%3D8355)
White	chr12	3998338	4004694	Vapa: Vesicle-associated membrane protein-associated protein A (Rattus norvegicus OX%3D10116)
White	chr12	4004558	4009998	dscc1: Sister chromatid cohesion protein DCC1 (Danio rerio OX%3D7955)
White	chr12	4031365	4033067	yacG: DNA gyrase inhibitor YacG (Aeromonas hydrophila subsp. hydrophila (strain ATCC 7966 / DSM 30187 / JCM 1027 / KCTC 2358 / NCIMB 9240) OX%3D380703)
White	chr12	4034488	4044561	PRMT5: Protein arginine N-methyltransferase 5 (Oryza sativa subsp. japonica OX%3D39947)
White	chr12	4034683	4040754	Dock7: Dedicator of cytokinesis protein 7 (Mus musculus OX%3D10090)
White	chr12	4045145	4047511	ppl: Glycine cleavage system H protein%2C mitochondrial (Drosophila melanogaster OX%3D7227)
White	chr12	4065422	4068596	AcCoAS: Acetyl-coenzyme A synthetase (Drosophila melanogaster OX%3D7227)
White	chr12	4071651	4073266	beg: Probable malonyl-CoA-acyl carrier protein transacylase%2C mitochondrial (Drosophila melanogaster OX%3D7227)
White	chr12	4073954	4076045	Zzz3: ZZ-type zinc finger-containing protein 3 (Mus musculus OX%3D10090)
White	chr12	4074797	4078889	Prisilkin-39 (Pinctada fucata OX%3D50426)
White	chr12	4084359	4090272	miox: Inositol oxygenase (Danio rerio OX%3D7955)
White	chr12	4087045	4093341	hag: Flagellin (Bacillus subtilis (strain 168) OX%3D224308)
White	chr12	4093430	4094948	NDUFS3: NADH dehydrogenase [ubiquinone] iron-sulfur protein 3%2C mitochondrial (Bos taurus OX%3D9913)
White	chr12	4096816	4099711	bab2: Protein bric-a-brac 2 (Drosophila melanogaster OX%3D7227)
White	chr12	4102825	4119029	cnot1: CCR4-NOT transcription complex subunit 1 (Xenopus tropicalis OX%3D8364)
White	chr12	4118584	4119798	rpsD: 30S ribosomal protein S4 (Carsonella ruddii (strain PV) OX%3D387662)
White	chr12	4119307	4120939	Gpr107: Protein GPR107 (Rattus norvegicus OX%3D10116)
White	chr12	4121419	4124088	GPR107: Protein GPR107 (Homo sapiens OX%3D9606)
White	chr12	4124111	4126540	AGAP005542: Queuine tRNA-ribosyltransferase accessory subunit 2 (Anopheles gambiae OX%3D7165)
White	chr12	4151514	4157729	Atg13: Autophagy-related protein 13 homolog (Drosophila melanogaster OX%3D7227)
White	chr12	4161802	4165831	serS: Serine--tRNA ligase (Thermococcus gammatolerans (strain DSM 15229 / JCM 11827 / EJ3) OX%3D593117)
White	chr12	4248699	4253180	hnrnpc: Heterogeneous nuclear ribonucleoprotein C (Xenopus laevis OX%3D8355)
White	chr12	4287215	4302087	Znf296: Zinc finger protein 296 (Mus musculus OX%3D10090)
White	chr12	4307649	4307945	rpsH: 30S ribosomal protein S8 (Pelotomaculum thermopropionicum (strain DSM 13744 / JCM 10971 / SI) OX%3D370438)
White	chr12	4313689	4314568	TAS2R46: Taste receptor type 2 member 46 (Gorilla gorilla gorilla OX%3D9595)
White	chr12	4318879	4320325	YPR059C: Putative uncharacterized protein YPR059C (Saccharomyces cerevisiae (strain ATCC 204508 / S288c) OX%3D559292)
White	chr12	4324182	4330392	NVL: Nuclear valosin-containing protein-like (Homo sapiens OX%3D9606)
White	chr12	4332944	4333649	dnaA: Chromosomal replication initiator protein DnaA (Prochlorococcus marinus (strain AS9601) OX%3D146891)
White	chr12	4333291	4340566	Siwi: Piwi-like protein Siwi (Bombyx mori OX%3D7091)
White	chr12	4334925	4335868	AlaRS: Alanine--tRNA ligase%2C cytoplasmic (Drosophila melanogaster OX%3D7227)
White	chr12	4336286	4342081	ftsY: Signal recognition particle receptor FtsY (Buchnera aphidicola subsp. Schizaphis graminum (strain Sg) OX%3D198804)
White	chr12	4341362	4341575	SBH1: Sphinganine C4-monooxygenase 1 (Arabidopsis thaliana OX%3D3702)
White	chr12	4342125	4350035	Conotoxin TsMSGL-2 (Conus tessulatus OX%3D101317)
White	chr12	4342502	4343093	PHUM603690: Sensory neuron membrane protein 1 (Pediculus humanus subsp. corporis OX%3D121224)
White	chr12	4352281	4358000	csmI: Chlorosome protein I (Chlorobaculum tepidum (strain ATCC 49652 / DSM 12025 / NBRC 103806 / TLS) OX%3D194439)
[truncated: 347 more rows]
